# Supplementary material for: 2-Phenyl­imidazolium acetate
Source: Acta Crystallogr Sect E Struct Rep Online. 2010 Feb 17;66(Pt 3):o649. doi: 10.1107/S1600536810004939 (PMC2983526; doi:10.1107/S1600536810004939)
Supplement: Supplementary file 1 [file e-66-0o649-sup1.cif]

##############################################################################
###                                                                        ###
###        Electronic paper (Acta Crystallographica Section E)             ###
###                                                                        ###
##############################################################################
#                                                                            #
# This CIF contains the data in a paper accepted for publication in Acta     #
# Crystallographica Section E. It conforms to the requirements of Notes      #
# for Authors for Section E, and has been peer reviewed under the auspices   #
# of the IUCr Commission on Journals.                                        #
#                                                                            #
# Full details of the Crystallographic Information File format               #
# are given in the paper "The Crystallographic Information File (CIF):       #
# a New Standard Archive File for Crystallography" by S. R. Hall, F. H.      #
# Allen and I. D. Brown [Acta Cryst. (1991), A47, 655-685].                  #
#                                                                            #
# The current version of the core CIF dictionary is obtainable from          #
# ftp://ftp.iucr.org/pub/cif_core.dic. The current version number is 2.4.    #
#                                                                            #
# Software is freely available for graphical display of the structure(s) in  #
# this CIF.  For information consult the CIF home page http://www.iucr.org/  #
# cif/home.html                                                              #
#                                                                            #
# This file may be used for bona fide research purposes within the           #
# scientific community so long as proper attribution is given to the journal # 
# article from which it was obtained.                                        #
#                                                                            #
##############################################################################
                                             
data_global
_audit_creation_method     'SHELXL97'
_journal_date_recd_electronic     2010-02-05
_journal_date_accepted     2010-02-08
_journal_name_full     'Acta Crystallographica, Section E'
_journal_year     2010
_journal_volume     66
_journal_issue      3
_journal_page_first     o649
_journal_page_last     o649
_journal_paper_category     QO
_journal_coeditor_code     PV2258
_publ_contact_author_name     'Professor Dao-Cheng Xia'
_publ_contact_author_address
;
Yuncheng University,
College of Chemistry,
Yuncheng 044000,
People's Republic of China
;
_publ_contact_author_email     xiadaocheng1976@yahoo.com.cn
_publ_contact_author_fax     '?'
_publ_contact_author_phone     '?'
_publ_section_title
;
2-Phenylimidazolium acetate
;
loop_
    _publ_author_name
    _publ_author_address
    'Dao-Cheng Xia'
;
Yuncheng University,
College of Chemistry,
Yuncheng 044000,
People's Republic of China
;
    'Ji-Huan Yao'
;
Yuncheng University,
College of Chemistry,
Yuncheng 044000,
People's Republic of China
;
data_I
_audit_creation_method     SHELXL-97
_chemical_name_systematic
;
2-Phenylimidazolium acetate
;
_chemical_name_common     ?
_chemical_formula_moiety     'C9 H9 N2 +, C2 H3 O2 -'
_chemical_formula_sum     'C11 H12 N2 O2'
_chemical_formula_iupac     'C9 H9 N2 +, C2 H3 O2 -'
_chemical_formula_weight     204.23
_chemical_melting_point     ?
_symmetry_cell_setting     monoclinic
_symmetry_space_group_name_H-M     'P 21/n'
_symmetry_space_group_name_Hall     '-P 2yn'
loop_
    _symmetry_equiv_pos_as_xyz
    'x, y, z'
    '-x+1/2, y+1/2, -z+1/2'
    '-x, -y, -z'
    'x-1/2, -y-1/2, z-1/2'
_cell_length_a     10.0320(6)
_cell_length_b     11.0043(7)
_cell_length_c     19.3936(9)
_cell_angle_alpha     90.00
_cell_angle_beta     97.982(5)
_cell_angle_gamma     90.00
_cell_volume     2120.2(2)
_cell_formula_units_Z     8
_cell_measurement_reflns_used     4331
_cell_measurement_theta_min     2.13
_cell_measurement_theta_max     26.37
_cell_measurement_temperature     293(2)
_exptl_crystal_description     block
_exptl_crystal_colour     colorless
_exptl_crystal_size_max     0.21
_exptl_crystal_size_mid     0.18
_exptl_crystal_size_min     0.17
_exptl_crystal_density_diffrn     1.280
_exptl_crystal_density_meas     ?
_exptl_crystal_density_method     'not measured'
_exptl_crystal_F_000     864
_exptl_absorpt_coefficient_mu     0.090
_exptl_absorpt_correction_type     multi-scan
_exptl_absorpt_process_details
;
(CrysAlis RED; Oxford Diffraction, 2006)
;
_exptl_absorpt_correction_T_min     0.57
_exptl_absorpt_correction_T_max     0.81
_exptl_special_details
;
;
_diffrn_ambient_temperature     293(2)
_diffrn_radiation_type     MoK\a
_diffrn_radiation_wavelength     0.71073
_diffrn_radiation_source     'fine-focus sealed tube'
_diffrn_radiation_monochromator     graphite
_diffrn_measurement_device_type     'Oxford Diffraction Gemini R Ultra'
_diffrn_measurement_method     '\w scan'
_diffrn_detector_area_resol_mean     10.0
_diffrn_reflns_number     9257
_diffrn_reflns_av_R_equivalents     0.0234
_diffrn_reflns_av_sigmaI/netI     0.0595
_diffrn_reflns_theta_min     2.13
_diffrn_reflns_theta_max     26.37
_diffrn_reflns_theta_full     25.00
_diffrn_measured_fraction_theta_max     0.996
_diffrn_measured_fraction_theta_full     0.998
_diffrn_reflns_limit_h_min     -12
_diffrn_reflns_limit_h_max     12
_diffrn_reflns_limit_k_min     -9
_diffrn_reflns_limit_k_max     13
_diffrn_reflns_limit_l_min     -18
_diffrn_reflns_limit_l_max     24
_diffrn_standards_number     0
_diffrn_standards_interval_count     0
_diffrn_standards_interval_time     0
_diffrn_standards_decay_%     ?
_refine_special_details
;
Refinement of <i>F</i>^2^ against ALL reflections. The weighted <i>R</i>-factor
wR and goodness of fit <i>S</i> are based on <i>F</i>^2^, conventional
<i>R</i>-factors <i>R</i> are based on <i>F</i>, with <i>F</i> set to zero for
negative <i>F</i>^2^. The threshold expression of <i>F</i>^2^ >
\s(<i>F</i>^2^) is used only for calculating <i>R</i>-factors(gt) etc. and is
not relevant to the choice of reflections for refinement. <i>R</i>-factors
based on <i>F</i>^2^ are statistically about twice as large as those based on
<i>F</i>, and <i>R</i>- factors based on ALL data will be even larger.
;
_reflns_number_total     4331
_reflns_number_gt     2142
_reflns_threshold_expression     ' I > 2.o \s(I)'
_refine_ls_structure_factor_coef     Fsqd
_refine_ls_matrix_type     full
_refine_ls_R_factor_all     0.0862
_refine_ls_R_factor_gt     0.0407
_refine_ls_wR_factor_gt     0.1050
_refine_ls_wR_factor_ref     0.1135
_refine_ls_goodness_of_fit_ref     0.823
_refine_ls_restrained_S_all     0.823
_refine_ls_number_reflns     4331
_refine_ls_number_parameters     272
_refine_ls_number_restraints     0
_refine_ls_hydrogen_treatment     constr
_refine_ls_weighting_scheme     calc
_refine_ls_weighting_details
         'calc w=1/[\s^2^(Fo^2^)+(0.0675P)^2^+0.0000P] where P=(Fo^2^+2Fc^2^)/3'
_atom_sites_solution_hydrogens     geom
_atom_sites_solution_primary     direct
_atom_sites_solution_secondary     difmap
_refine_ls_shift/su_max     0.001
_refine_ls_shift/su_mean     0.000
_refine_diff_density_max     0.168
_refine_diff_density_min     -0.160
_refine_ls_extinction_method     SHELXL
_refine_ls_extinction_coef     0.0175(15)
_refine_ls_extinction_expression
                                  'Fc^*^=kFc[1+0.001xFc^2^\l^3^/sin(2\q)]^-1/4^'
loop_
    _atom_type_symbol
    _atom_type_description
    _atom_type_scat_dispersion_real
    _atom_type_scat_dispersion_imag
    _atom_type_scat_source
    'C' 'C' 0.0033 0.0016
                         'International Tables Vol C Tables 4.2.6.8 and 6.1.1.4'
    'H' 'H' 0.0000 0.0000
                         'International Tables Vol C Tables 4.2.6.8 and 6.1.1.4'
    'N' 'N' 0.0061 0.0033
                         'International Tables Vol C Tables 4.2.6.8 and 6.1.1.4'
    'O' 'O' 0.0106 0.0060
                         'International Tables Vol C Tables 4.2.6.8 and 6.1.1.4'
_computing_data_collection     'CrysAlis CCD (Oxford Diffraction, 2006)'
_computing_cell_refinement     'CrysAlis CCD (Oxford Diffraction, 2006)'
_computing_data_reduction     'CrysAlis RED (Oxford Diffraction, 2006)'
_computing_structure_solution     'SHELXS97 (Sheldrick, 2008)'
_computing_structure_refinement     'SHELXL97 (Sheldrick, 2008)'
_computing_molecular_graphics     'SHELXTL (Sheldrick, 2008)'
_computing_publication_material     'SHELXT (Sheldrick, 2008)L'
loop_
    _atom_site_type_symbol
    _atom_site_label
    _atom_site_fract_x
    _atom_site_fract_y
    _atom_site_fract_z
    _atom_site_U_iso_or_equiv
    _atom_site_adp_type
    _atom_site_calc_flag
    _atom_site_refinement_flags
    _atom_site_occupancy
    _atom_site_disorder_assembly
    _atom_site_disorder_group
    C C1 0.03640(17) 0.18563(16) 0.46297(8) 0.0512(5) Uani d . 1 . .
    C C2 0.1416(2) 0.1044(2) 0.46747(10) 0.0877(7) Uani d . 1 . .
    H H2A 0.2015 0.0994 0.5085 0.105 Uiso calc R 1 . .
    C C3 0.1595(3) 0.0308(2) 0.41253(11) 0.1005(9) Uani d . 1 . .
    H H3A 0.2313 -0.0233 0.4167 0.121 Uiso calc R 1 . .
    C C4 0.0733(2) 0.03613(19) 0.35197(10) 0.0788(6) Uani d . 1 . .
    H H4A 0.0856 -0.0139 0.3147 0.095 Uiso calc R 1 . .
    C C5 -0.0309(2) 0.1154(2) 0.34671(11) 0.0829(7) Uani d . 1 . .
    H H5 -0.0904 0.1196 0.3055 0.100 Uiso calc R 1 . .
    C C6 -0.0498(2) 0.18957(19) 0.40128(10) 0.0732(6) Uani d . 1 . .
    H H6 -0.1220 0.2434 0.3965 0.088 Uiso calc R 1 . .
    C C7 0.01993(17) 0.26654(16) 0.52036(8) 0.0495(4) Uani d . 1 . .
    C C8 0.05331(19) 0.36114(18) 0.62119(9) 0.0629(5) Uani d . 1 . .
    H H8 0.0891 0.3829 0.6663 0.075 Uiso calc R 1 . .
    C C9 -0.0501(2) 0.41439(18) 0.58166(9) 0.0683(6) Uani d . 1 . .
    H H9 -0.0992 0.4805 0.5943 0.082 Uiso calc R 1 . .
    C C10 0.5548(2) 0.2029(2) 0.49467(11) 0.0949(8) Uani d . 1 . .
    H H10 0.5801 0.2131 0.5423 0.114 Uiso calc R 1 . .
    C C11 0.6097(2) 0.1266(2) 0.45397(11) 0.0956(8) Uani d . 1 . .
    H H11 0.6807 0.0737 0.4679 0.115 Uiso calc R 1 . .
    C C12 0.44891(18) 0.22354(17) 0.38869(9) 0.0559(5) Uani d . 1 . .
    C C13 0.35306(17) 0.26213(15) 0.32912(8) 0.0504(4) Uani d . 1 . .
    C C14 0.3567(2) 0.2150(2) 0.26411(10) 0.0761(6) Uani d . 1 . .
    H H14 0.4247 0.1609 0.2570 0.091 Uiso calc R 1 . .
    C C15 0.2611(2) 0.2466(2) 0.20906(10) 0.0883(7) Uani d . 1 . .
    H H15 0.2648 0.2128 0.1654 0.106 Uiso calc R 1 . .
    C C16 0.1615(2) 0.32649(19) 0.21777(10) 0.0710(6) Uani d . 1 . .
    H H16 0.0972 0.3478 0.1805 0.085 Uiso calc R 1 . .
    C C17 0.1577(2) 0.37441(19) 0.28156(10) 0.0806(7) Uani d . 1 . .
    H H17 0.0901 0.4292 0.2882 0.097 Uiso calc R 1 . .
    C C18 0.2532(2) 0.34293(19) 0.33701(10) 0.0768(6) Uani d . 1 . .
    H H18 0.2492 0.3774 0.3805 0.092 Uiso calc R 1 . .
    C C19 0.32986(18) 0.48865(18) 0.55858(9) 0.0571(5) Uani d . 1 . .
    C C20 0.4364(2) 0.4355(2) 0.61201(10) 0.0811(7) Uani d . 1 . .
    H H20A 0.4395 0.4798 0.6548 0.122 Uiso calc R 1 . .
    H H20B 0.5222 0.4408 0.5956 0.122 Uiso calc R 1 . .
    H H20C 0.4157 0.3518 0.6198 0.122 Uiso calc R 1 . .
    C C21 0.30718(17) 0.07402(17) 0.69394(8) 0.0518(5) Uani d . 1 . .
    C C22 0.2379(2) 0.14122(19) 0.74594(10) 0.0787(6) Uani d . 1 . .
    H H22A 0.2543 0.1006 0.7901 0.118 Uiso calc R 1 . .
    H H22B 0.1429 0.1435 0.7303 0.118 Uiso calc R 1 . .
    H H22C 0.2722 0.2227 0.7508 0.118 Uiso calc R 1 . .
    N N1 -0.07063(15) 0.35460(14) 0.51965(7) 0.0600(4) Uani d . 1 . .
    H H1 -0.1323 0.3712 0.4856 0.072 Uiso calc R 1 . .
    N N2 0.09625(14) 0.26903(13) 0.58294(6) 0.0540(4) Uani d . 1 . .
    H H2 0.1616 0.2203 0.5966 0.065 Uiso calc R 1 . .
    N N3 0.45439(16) 0.26380(15) 0.45407(7) 0.0711(5) Uani d . 1 . .
    H H3 0.4034 0.3187 0.4681 0.085 Uiso calc R 1 . .
    N N4 0.54380(16) 0.13943(14) 0.38802(7) 0.0701(5) Uani d . 1 . .
    H H4 0.5608 0.0997 0.3520 0.084 Uiso calc R 1 . .
    O O1 0.26407(14) 0.57803(13) 0.57651(6) 0.0737(4) Uani d . 1 . .
    O O2 0.31032(13) 0.44328(12) 0.49935(6) 0.0750(4) Uani d . 1 . .
    O O3 0.29723(12) 0.11352(12) 0.63317(6) 0.0673(4) Uani d . 1 . .
    O O4 0.37241(12) -0.02072(11) 0.71421(5) 0.0642(4) Uani d . 1 . .
loop_
    _atom_site_aniso_label
    _atom_site_aniso_U_11
    _atom_site_aniso_U_22
    _atom_site_aniso_U_33
    _atom_site_aniso_U_12
    _atom_site_aniso_U_13
    _atom_site_aniso_U_23
    C1 0.0531(11) 0.0512(11) 0.0485(10) 0.0027(9) 0.0046(8) 0.0053(8)
    C2 0.1034(17) 0.0981(17) 0.0551(12) 0.0501(14) -0.0114(11) -0.0115(12)
    C3 0.118(2) 0.1063(19) 0.0703(14) 0.0594(16) -0.0112(13) -0.0202(13)
    C4 0.0918(16) 0.0745(15) 0.0666(13) 0.0126(13) -0.0009(11) -0.0162(11)
    C5 0.0869(16) 0.0860(16) 0.0676(13) 0.0161(13) -0.0186(11) -0.0186(12)
    C6 0.0732(14) 0.0746(14) 0.0667(12) 0.0202(11) -0.0086(10) -0.0083(11)
    C7 0.0524(11) 0.0502(11) 0.0460(9) 0.0071(9) 0.0076(8) 0.0084(8)
    C8 0.0749(13) 0.0677(14) 0.0461(9) 0.0115(11) 0.0084(9) -0.0007(10)
    C9 0.0818(14) 0.0701(14) 0.0532(11) 0.0242(11) 0.0107(10) -0.0026(10)
    C10 0.1201(19) 0.1024(19) 0.0555(12) 0.0555(16) -0.0113(12) -0.0029(12)
    C11 0.1139(19) 0.1034(19) 0.0626(13) 0.0610(16) -0.0123(12) 0.0016(13)
    C12 0.0571(12) 0.0536(12) 0.0560(11) 0.0114(9) 0.0041(8) 0.0002(9)
    C13 0.0475(10) 0.0484(11) 0.0533(10) 0.0040(9) 0.0002(8) -0.0026(8)
    C14 0.0737(14) 0.0895(16) 0.0623(12) 0.0335(12) -0.0003(10) -0.0080(11)
    C15 0.0917(17) 0.1143(19) 0.0546(12) 0.0340(15) -0.0044(11) -0.0150(12)
    C16 0.0619(13) 0.0847(15) 0.0610(12) 0.0135(11) -0.0106(10) -0.0015(11)
    C17 0.0730(14) 0.0889(16) 0.0731(13) 0.0335(12) -0.0144(11) -0.0154(12)
    C18 0.0798(14) 0.0843(15) 0.0598(11) 0.0301(12) -0.0129(10) -0.0202(11)
    C19 0.0555(11) 0.0621(13) 0.0525(11) 0.0081(10) 0.0036(9) 0.0016(10)
    C20 0.0828(15) 0.0834(16) 0.0703(13) 0.0202(12) -0.0138(11) 0.0009(11)
    C21 0.0486(10) 0.0578(12) 0.0454(10) 0.0007(9) -0.0057(8) -0.0034(9)
    C22 0.1009(16) 0.0776(15) 0.0563(11) 0.0177(13) 0.0065(10) -0.0068(11)
    N1 0.0645(10) 0.0650(10) 0.0488(9) 0.0173(8) 0.0021(7) 0.0056(8)
    N2 0.0579(9) 0.0567(10) 0.0467(8) 0.0109(7) 0.0045(7) 0.0057(7)
    N3 0.0800(11) 0.0759(12) 0.0542(9) 0.0321(9) -0.0024(8) -0.0026(8)
    N4 0.0808(11) 0.0694(11) 0.0567(9) 0.0303(9) -0.0022(8) -0.0028(8)
    O1 0.0818(9) 0.0766(10) 0.0590(8) 0.0280(8) -0.0030(6) -0.0086(7)
    O2 0.0823(10) 0.0845(10) 0.0550(8) 0.0301(8) -0.0018(7) -0.0102(7)
    O3 0.0727(9) 0.0785(10) 0.0495(7) 0.0216(7) 0.0042(6) 0.0081(6)
    O4 0.0705(9) 0.0657(9) 0.0519(7) 0.0191(7) -0.0074(6) 0.0006(6)
_geom_special_details
;
All esds (except the esd in the dihedral angle between two l.s. planes) are
estimated using the full covariance matrix. The cell esds are taken into
account individually in the estimation of esds in distances, angles and
torsion angles; correlations between esds in cell parameters are only used
when they are defined by crystal symmetry. An approximate (isotropic)
treatment of cell esds is used for estimating esds involving l.s. planes.
;
loop_
    _geom_bond_atom_site_label_1
    _geom_bond_atom_site_label_2
    _geom_bond_site_symmetry_2
    _geom_bond_distance
    _geom_bond_publ_flag
    C1 C2 . 1.376(2) ?
    C1 C6 . 1.376(2) ?
    C1 C7 . 1.453(2) ?
    C2 C3 . 1.370(3) ?
    C2 H2A . 0.9300 ?
    C3 C4 . 1.360(3) ?
    C3 H3A . 0.9300 ?
    C4 C5 . 1.354(3) ?
    C4 H4A . 0.9300 ?
    C5 C6 . 1.370(3) ?
    C5 H5 . 0.9300 ?
    C6 H6 . 0.9300 ?
    C7 N1 . 1.327(2) ?
    C7 N2 . 1.3425(19) ?
    C8 C9 . 1.337(2) ?
    C8 N2 . 1.361(2) ?
    C8 H8 . 0.9300 ?
    C9 N1 . 1.361(2) ?
    C9 H9 . 0.9300 ?
    C10 C11 . 1.323(3) ?
    C10 N3 . 1.366(2) ?
    C10 H10 . 0.9300 ?
    C11 N4 . 1.363(2) ?
    C11 H11 . 0.9300 ?
    C12 N4 . 1.329(2) ?
    C12 N3 . 1.337(2) ?
    C12 C13 . 1.460(2) ?
    C13 C18 . 1.364(2) ?
    C13 C14 . 1.369(2) ?
    C14 C15 . 1.377(2) ?
    C14 H14 . 0.9300 ?
    C15 C16 . 1.359(3) ?
    C15 H15 . 0.9300 ?
    C16 C17 . 1.350(3) ?
    C16 H16 . 0.9300 ?
    C17 C18 . 1.381(2) ?
    C17 H17 . 0.9300 ?
    C18 H18 . 0.9300 ?
    C19 O2 . 1.2429(19) ?
    C19 O1 . 1.260(2) ?
    C19 C20 . 1.500(2) ?
    C20 H20A . 0.9600 ?
    C20 H20B . 0.9600 ?
    C20 H20C . 0.9600 ?
    C21 O3 . 1.2470(19) ?
    C21 O4 . 1.264(2) ?
    C21 C22 . 1.497(3) ?
    C22 H22A . 0.9600 ?
    C22 H22B . 0.9600 ?
    C22 H22C . 0.9600 ?
    N1 H1 . 0.8600 ?
    N2 H2 . 0.8600 ?
    N3 H3 . 0.8600 ?
    N4 H4 . 0.8600 ?
loop_
    _geom_angle_atom_site_label_1
    _geom_angle_atom_site_label_2
    _geom_angle_atom_site_label_3
    _geom_angle_site_symmetry_1
    _geom_angle_site_symmetry_3
    _geom_angle
    _geom_angle_publ_flag
    C2 C1 C6 . . 117.35(17) ?
    C2 C1 C7 . . 121.14(15) ?
    C6 C1 C7 . . 121.48(16) ?
    C3 C2 C1 . . 121.11(17) ?
    C3 C2 H2A . . 119.4 ?
    C1 C2 H2A . . 119.4 ?
    C4 C3 C2 . . 120.7(2) ?
    C4 C3 H3A . . 119.7 ?
    C2 C3 H3A . . 119.7 ?
    C5 C4 C3 . . 119.0(2) ?
    C5 C4 H4A . . 120.5 ?
    C3 C4 H4A . . 120.5 ?
    C4 C5 C6 . . 120.92(18) ?
    C4 C5 H5 . . 119.5 ?
    C6 C5 H5 . . 119.5 ?
    C5 C6 C1 . . 120.98(19) ?
    C5 C6 H6 . . 119.5 ?
    C1 C6 H6 . . 119.5 ?
    N1 C7 N2 . . 107.34(15) ?
    N1 C7 C1 . . 126.18(14) ?
    N2 C7 C1 . . 126.44(15) ?
    C9 C8 N2 . . 107.04(15) ?
    C9 C8 H8 . . 126.5 ?
    N2 C8 H8 . . 126.5 ?
    C8 C9 N1 . . 107.77(17) ?
    C8 C9 H9 . . 126.1 ?
    N1 C9 H9 . . 126.1 ?
    C11 C10 N3 . . 107.58(17) ?
    C11 C10 H10 . . 126.2 ?
    N3 C10 H10 . . 126.2 ?
    C10 C11 N4 . . 107.85(17) ?
    C10 C11 H11 . . 126.1 ?
    N4 C11 H11 . . 126.1 ?
    N4 C12 N3 . . 107.75(14) ?
    N4 C12 C13 . . 126.08(16) ?
    N3 C12 C13 . . 126.14(17) ?
    C18 C13 C14 . . 117.67(15) ?
    C18 C13 C12 . . 120.96(16) ?
    C14 C13 C12 . . 121.32(17) ?
    C13 C14 C15 . . 120.93(19) ?
    C13 C14 H14 . . 119.5 ?
    C15 C14 H14 . . 119.5 ?
    C16 C15 C14 . . 120.78(19) ?
    C16 C15 H15 . . 119.6 ?
    C14 C15 H15 . . 119.6 ?
    C17 C16 C15 . . 118.79(17) ?
    C17 C16 H16 . . 120.6 ?
    C15 C16 H16 . . 120.6 ?
    C16 C17 C18 . . 120.70(19) ?
    C16 C17 H17 . . 119.6 ?
    C18 C17 H17 . . 119.6 ?
    C13 C18 C17 . . 121.13(18) ?
    C13 C18 H18 . . 119.4 ?
    C17 C18 H18 . . 119.4 ?
    O2 C19 O1 . . 123.17(15) ?
    O2 C19 C20 . . 119.18(18) ?
    O1 C19 C20 . . 117.65(16) ?
    C19 C20 H20A . . 109.5 ?
    C19 C20 H20B . . 109.5 ?
    H20A C20 H20B . . 109.5 ?
    C19 C20 H20C . . 109.5 ?
    H20A C20 H20C . . 109.5 ?
    H20B C20 H20C . . 109.5 ?
    O3 C21 O4 . . 123.46(17) ?
    O3 C21 C22 . . 118.73(16) ?
    O4 C21 C22 . . 117.81(16) ?
    C21 C22 H22A . . 109.5 ?
    C21 C22 H22B . . 109.5 ?
    H22A C22 H22B . . 109.5 ?
    C21 C22 H22C . . 109.5 ?
    H22A C22 H22C . . 109.5 ?
    H22B C22 H22C . . 109.5 ?
    C7 N1 C9 . . 108.93(14) ?
    C7 N1 H1 . . 125.5 ?
    C9 N1 H1 . . 125.5 ?
    C7 N2 C8 . . 108.91(14) ?
    C7 N2 H2 . . 125.5 ?
    C8 N2 H2 . . 125.5 ?
    C12 N3 C10 . . 108.30(16) ?
    C12 N3 H3 . . 125.9 ?
    C10 N3 H3 . . 125.9 ?
    C12 N4 C11 . . 108.52(16) ?
    C12 N4 H4 . . 125.7 ?
    C11 N4 H4 . . 125.7 ?
loop_
    _geom_hbond_atom_site_label_D
    _geom_hbond_atom_site_label_H
    _geom_hbond_atom_site_label_A
    _geom_hbond_site_symmetry_A
    _geom_hbond_distance_DH
    _geom_hbond_distance_HA
    _geom_hbond_distance_DA
    _geom_hbond_angle_DHA
    _geom_hbond_publ_flag
    N1 H1 O1 3_566 0.86 1.75 2.606(2) 172 y
    N2 H2 O3 . 0.86 1.86 2.720(2) 175 y
    N3 H3 O2 . 0.86 1.81 2.667(2) 175 y
    N4 H4 O4 3_656 0.86 1.76 2.609(2) 169 y
    C2 H2A O3 . 0.93 2.48 3.374(2) 161 y
    C6 H6 O1 3_566 0.93 2.52 3.407(3) 158 y
    C8 H8 O4 2_556 0.93 2.53 3.430(2) 164 y
    C14 H14 O4 3_656 0.93 2.55 3.439(2) 159 y
    C18 H18 O2 . 0.93 2.41 3.309(2) 162 y
