# Supplementary material for: 2-Phenyl­imidazolium acetate
Source: Acta Crystallogr Sect E Struct Rep Online. 2010 Feb 17;66(Pt 3):o649. doi: 10.1107/S1600536810004939 (PMC2983526; doi:10.1107/S1600536810004939)
Supplement: Supplementary file 2 [file e-66-0o649-Isup2.hkl]

#
# h,k,l, Fc-squared, Fo-squared, sigma(Fo-squared) and status flag
#
data_I
_shelx_title ' xia in P2(1)/n'
_shelx_refln_list_code          4
_shelx_F_calc_maximum      233.67
_exptl_crystal_F_000       864.00
_reflns_d_resolution_high  0.8000
 
loop_
 _symmetry_equiv_pos_as_xyz
 'x, y, z'
 '-x+1/2, y+1/2, -z+1/2'
 '-x, -y, -z'
 'x-1/2, -y-1/2, z-1/2'
 
_cell_length_a    10.0320
_cell_length_b    11.0043
_cell_length_c    19.3936
_cell_angle_alpha  90.000
_cell_angle_beta   97.982
_cell_angle_gamma  90.000
 
_shelx_F_squared_multiplier     1.000
 
loop_
 _refln_index_h
 _refln_index_k
 _refln_index_l
 _refln_F_squared_calc
 _refln_F_squared_meas
 _refln_F_squared_sigma
 _refln_observed_status
   2   0   0      933.91      738.25      9.73 o
   4   0   0        1.99        2.39      6.45 o
   6   0   0      146.83      121.75      7.50 o
   8   0   0      303.83      316.90     16.13 o
  10   0   0      284.77      304.79     18.02 o
  12   0   0        3.64        2.60      9.37 o
   1   1   0      313.38      289.96     18.98 o
   2   1   0        9.19        1.84      2.83 o
   3   1   0        0.16       -0.29      2.90 o
   4   1   0       51.11       54.70      3.95 o
   5   1   0      345.58      328.54     16.81 o
   6   1   0      273.68      256.85      6.37 o
   7   1   0        0.92        1.14      4.87 o
   8   1   0        1.53       -0.89      5.49 o
   9   1   0        1.56        3.19      6.58 o
  10   1   0        8.25       11.02      6.63 o
  11   1   0        0.25        2.88      7.36 o
  12   1   0       17.84       10.43      7.71 o
   0   2   0     3430.97     2846.66     17.56 o
   1   2   0      162.50      189.00      3.71 o
   2   2   0     5561.75     5678.54     55.24 o
   3   2   0     4397.60     4372.24     35.96 o
   4   2   0      429.25      481.04      6.02 o
   5   2   0        3.60        1.94      3.88 o
   6   2   0      114.73      119.89      4.60 o
   7   2   0       54.06       43.82      4.17 o
   8   2   0       26.25       27.15      6.23 o
   9   2   0       45.85       57.69      6.81 o
  10   2   0       73.79       75.83      7.74 o
  11   2   0        1.45       -1.56      8.14 o
  12   2   0        1.08        4.06      8.40 o
   1   3   0     6462.41     6392.09     30.71 o
   2   3   0      500.09      458.19      5.22 o
   3   3   0      994.58      994.33      6.94 o
   4   3   0        0.97        6.11      2.82 o
   5   3   0        3.71        7.16      4.02 o
   6   3   0      536.50      537.66      9.44 o
   7   3   0       72.61       70.10      7.02 o
   8   3   0      110.22      114.10      8.16 o
   9   3   0      180.03      174.55      9.59 o
  10   3   0       16.89       21.20      8.44 o
  11   3   0       13.59       15.38      8.30 o
  12   3   0       53.20       55.93     13.91 o
   0   4   0      291.75      285.21      9.24 o
   1   4   0      968.95      866.13      8.94 o
   2   4   0      453.47      542.16      7.54 o
   3   4   0        2.41        3.05      3.78 o
   4   4   0      930.23      946.13     16.60 o
   5   4   0      211.47      201.92      5.69 o
   6   4   0       78.29       80.15      4.82 o
   7   4   0        5.21        4.98      5.06 o
   8   4   0       81.01       91.42     14.14 o
   9   4   0       12.91       14.27      7.80 o
  10   4   0        2.04        0.43      7.71 o
  11   4   0        0.46        1.15      8.10 o
   1   5   0       68.67       66.45      4.58 o
   2   5   0      647.42      630.92     10.10 o
   3   5   0       36.55       55.61      5.66 o
   4   5   0      144.08      161.08      4.58 o
   5   5   0      234.31      231.39      6.13 o
   6   5   0      227.26      207.95      7.39 o
   7   5   0       22.62       23.10      6.81 o
   8   5   0      207.27      191.46      9.89 o
   9   5   0       72.55       95.02      8.65 o
  10   5   0        1.43        7.88      7.95 o
  11   5   0        2.39       -0.55      7.89 o
   0   6   0      663.38      727.48     16.81 o
   1   6   0      223.69      221.50      7.88 o
   2   6   0       90.86       85.27      7.36 o
   3   6   0       19.09       23.15      5.54 o
   4   6   0      231.59      211.36     11.88 o
   5   6   0       66.03       59.14      5.15 o
   6   6   0       16.85       12.07      5.35 o
   7   6   0        0.86        8.82      7.41 o
   8   6   0        2.87        7.73      7.43 o
   9   6   0       15.38       26.36      7.86 o
  10   6   0       20.85       28.49      8.53 o
  11   6   0        3.24        5.25     13.21 o
   1   7   0      166.27      162.40      5.61 o
   2   7   0      124.55      134.19      5.41 o
   3   7   0        0.01        4.00      4.51 o
   4   7   0        7.00        7.00      5.98 o
   5   7   0       15.18        9.25      5.52 o
   6   7   0       20.08       15.72      5.72 o
   7   7   0        6.74        7.51      7.23 o
   8   7   0       36.03       31.00      8.40 o
   9   7   0        0.26        2.21      8.21 o
  10   7   0       13.16       17.06      8.26 o
   0   8   0      468.44      544.26     16.54 o
   1   8   0      287.02      280.98      7.43 o
   2   8   0       32.90       25.45      5.51 o
   3   8   0      109.03       90.20      6.82 o
   4   8   0       99.52      102.08      7.76 o
   5   8   0       24.57       25.86      5.90 o
   6   8   0        1.20       -0.89      7.43 o
   7   8   0        2.98       -0.36      8.12 o
   8   8   0       19.81       18.92      8.33 o
   9   8   0       10.77       15.73      8.44 o
  10   8   0        0.52       -6.64     13.44 o
   1   9   0      129.24      128.48      9.02 o
   2   9   0       58.14       63.36      8.55 o
   3   9   0       14.08       14.88      7.75 o
   4   9   0       18.08       13.71     10.70 o
   5   9   0       20.11       23.91     11.43 o
   6   9   0        0.23        2.74      8.12 o
   7   9   0       45.93       46.28      8.56 o
   8   9   0        0.34        3.44      8.27 o
   9   9   0        1.21        1.40      8.01 o
   0  10   0       68.85       73.78     12.52 o
   1  10   0       36.97       40.16      9.04 o
   2  10   0        0.30        8.68      8.25 o
   3  10   0       40.96       57.78     13.17 o
   4  10   0        3.47       -1.58     11.04 o
   5  10   0        0.28        2.78     11.16 o
   6  10   0        9.43       13.46      8.50 o
   7  10   0        0.99        2.79      8.39 o
   8  10   0        0.00        4.89      8.45 o
   1  11   0      100.98      107.68      9.48 o
   2  11   0       48.58       47.08      9.27 o
   3  11   0       32.01       28.23     12.24 o
   4  11   0        0.31       -1.31     11.55 o
   5  11   0       14.47       31.32     12.36 o
   6  11   0        1.63        3.83      8.20 o
   7  11   0        0.11        1.04      8.33 o
   0  12   0        1.21       -1.74     11.78 o
   1  12   0        0.96        7.01      9.76 o
   2  12   0        9.10        6.91      9.92 o
   3  12   0       12.10       12.24     13.44 o
   4  12   0        1.48       13.52     13.71 o
   5  12   0        1.08        6.49     12.47 o
   6  12   0        4.92        7.31      8.65 o
   1  13   0       44.89       43.06     10.21 o
   2  13   0        0.57        8.88     12.74 o
   3  13   0       24.48       24.72     14.56 o
   4  13   0        0.87        0.46     12.90 o
 -11   0   1       79.47       88.94     10.34 o
  -9   0   1       58.95       73.63     13.02 o
  -7   0   1       60.95       51.88      6.77 o
  -5   0   1       21.06       21.63      7.96 o
  -3   0   1     3551.37     3428.01     24.20 o
  -1   0   1      684.05      614.15      5.88 o
   1   0   1      568.03      430.71      6.07 o
   3   0   1     2930.60     2929.17     23.51 o
   5   0   1     3185.43     3051.20     30.71 o
   7   0   1       65.04       62.51      7.59 o
   9   0   1      116.82      115.19     13.79 o
  11   0   1       75.71       71.32      9.17 o
 -12   1   1       25.13       25.74      8.29 o
 -11   1   1       70.18       77.84      8.49 o
 -10   1   1        0.47        2.94      6.66 o
  -9   1   1        1.69        2.60      6.31 o
  -8   1   1      119.68      111.57      7.05 o
  -7   1   1      153.18      151.53      5.74 o
  -6   1   1      134.11      133.80      5.04 o
  -5   1   1      161.65      167.63      5.50 o
  -4   1   1      154.28      181.44      5.16 o
  -3   1   1       16.25        4.90      3.06 o
  -2   1   1        0.18        2.03      2.83 o
  -1   1   1       39.73       75.89      2.65 o
   0   1   1       82.53       84.99      2.98 o
   1   1   1     5074.72     5033.67     39.72 o
   2   1   1     2323.75     2588.35     10.63 o
   3   1   1      181.82      164.22      4.45 o
   4   1   1      768.99      760.41     10.29 o
   5   1   1      511.15      508.03      9.75 o
   6   1   1       30.93       28.97      3.94 o
   7   1   1      114.39      112.40      5.96 o
   8   1   1        3.38        4.17      5.65 o
   9   1   1       23.97       29.22      6.51 o
  10   1   1       21.60       14.54      7.21 o
  11   1   1        2.25        1.71      7.04 o
  12   1   1        1.35       -0.45      6.87 o
 -12   2   1        8.34        8.13      9.20 o
 -11   2   1       49.11       42.81      9.58 o
 -10   2   1       37.31       43.04      8.84 o
  -9   2   1       15.62       15.72      6.62 o
  -8   2   1        1.11       -1.40      6.04 o
  -7   2   1        6.10        6.15      4.15 o
  -6   2   1       74.75       89.31      4.54 o
  -5   2   1     1091.07     1141.96     11.98 o
  -4   2   1      125.98      111.44      4.75 o
  -3   2   1       25.94       27.60      4.15 o
  -2   2   1    41958.84    41979.45    352.04 o
  -1   2   1     4740.20     4612.20     95.20 o
   0   2   1        5.95        3.41      2.22 o
   1   2   1     7495.42     7745.74     58.16 o
   2   2   1     4340.37     4327.88     18.76 o
   3   2   1      755.99      669.91      5.51 o
   4   2   1     1708.89     1847.79     10.59 o
   5   2   1       21.72       33.06      4.60 o
   6   2   1       58.96       54.45      4.18 o
   7   2   1        1.41        0.90      4.31 o
   8   2   1      128.91      125.08      7.95 o
   9   2   1      204.85      230.51      8.84 o
  10   2   1        1.59        0.26      6.93 o
  11   2   1        7.90        7.98      7.14 o
  12   2   1        2.50        0.39     13.71 o
 -12   3   1       11.95       14.51      9.39 o
 -11   3   1        0.50        0.86      8.76 o
 -10   3   1       10.86       14.20      7.96 o
  -9   3   1      214.37      249.40     10.77 o
  -8   3   1       14.04       14.83      6.64 o
  -7   3   1        0.91        0.49      5.77 o
  -6   3   1        9.36       16.24      4.84 o
  -5   3   1      552.47      549.36     12.94 o
  -4   3   1        0.09        2.76      2.49 o
  -3   3   1     5717.14     5561.50     40.66 o
  -2   3   1     2936.20     2825.55     16.45 o
  -1   3   1     3607.96     3483.42     29.55 o
   0   3   1     1695.45     1608.87     12.96 o
   1   3   1     1426.98     1322.80      8.75 o
   2   3   1     1259.52     1204.43      8.02 o
   3   3   1       71.30       61.69      3.17 o
   4   3   1      305.58      307.81      5.33 o
   5   3   1     1557.01     1601.78     11.14 o
   6   3   1      903.06      892.48      9.77 o
   7   3   1        8.92        4.93      4.27 o
   8   3   1      148.91      150.34      8.84 o
   9   3   1       54.60       65.38      8.30 o
  10   3   1        6.70       12.78      7.34 o
  11   3   1        4.88        7.69      8.41 o
  12   3   1        0.12       -2.28     13.32 o
 -11   4   1        7.21        5.38      8.66 o
 -10   4   1       36.94       47.80      8.93 o
  -9   4   1      159.18      184.82      9.92 o
  -8   4   1       30.47       21.30      7.21 o
  -7   4   1       73.24       69.04      7.38 o
  -6   4   1        5.37        9.06      4.47 o
  -5   4   1      350.23      335.20      5.70 o
  -4   4   1      265.01      298.86     11.09 o
  -3   4   1        1.23        3.08      3.21 o
  -2   4   1      714.64      729.16     10.04 o
  -1   4   1     2726.44     2782.71     24.24 o
   0   4   1       46.94       49.12      4.16 o
   1   4   1      139.99      161.21      4.90 o
   2   4   1      432.14      520.33      6.32 o
   3   4   1       52.64       42.08      3.43 o
   4   4   1      114.05      104.56      3.73 o
   5   4   1     1003.02     1007.17     13.94 o
   6   4   1        7.34        8.29      4.03 o
   7   4   1       23.85       32.98      5.67 o
   8   4   1       21.25       22.47      7.36 o
   9   4   1      275.55      286.49     11.10 o
  10   4   1        0.00       -2.41      7.74 o
  11   4   1       12.13        6.86      8.52 o
 -11   5   1        8.15        9.01      8.72 o
 -10   5   1       82.98       87.22      9.37 o
  -9   5   1       24.24       29.15      8.28 o
  -8   5   1       25.75       18.91      7.13 o
  -7   5   1        2.35        1.88      6.64 o
  -6   5   1       32.57       31.99      5.60 o
  -5   5   1       27.24       15.83      4.32 o
  -4   5   1        3.16        5.36      3.97 o
  -3   5   1     4225.22     4361.01     25.49 o
  -2   5   1      201.68      190.53      6.21 o
  -1   5   1      248.05      203.46      5.10 o
   0   5   1      102.30      117.34      4.58 o
   1   5   1     1316.36     1418.23     11.32 o
   2   5   1      338.25      374.15      6.80 o
   3   5   1      676.94      632.65      7.40 o
   4   5   1      572.61      586.03      7.56 o
   5   5   1        1.93       13.23      3.74 o
   6   5   1      409.60      440.00      9.09 o
   7   5   1      671.50      648.00     13.30 o
   8   5   1       55.84       53.96      7.84 o
   9   5   1       18.43       20.72      7.77 o
  10   5   1       12.67        6.69      7.76 o
  11   5   1        5.45        5.75     12.51 o
 -11   6   1       12.92       11.15      8.47 o
 -10   6   1       10.40        7.30      7.75 o
  -9   6   1       11.02       16.59      8.39 o
  -8   6   1       16.02       19.25      7.82 o
  -7   6   1      163.49      183.98      9.85 o
  -6   6   1       66.55       69.32      5.97 o
  -5   6   1        4.87        1.85      4.38 o
  -4   6   1      529.76      477.16     12.63 o
  -3   6   1      219.40      203.88     47.28 o
  -2   6   1       86.96       82.76      6.44 o
  -1   6   1        9.79       10.59      5.56 o
   0   6   1     1064.98     1051.32     22.98 o
   1   6   1      129.69      134.84      6.77 o
   2   6   1      600.20      599.96      9.05 o
   3   6   1      143.48      145.61      6.26 o
   4   6   1       67.33       61.53      5.47 o
   5   6   1       33.66       36.14      4.54 o
   6   6   1       67.76       66.11      5.62 o
   7   6   1      153.01      168.44      9.44 o
   8   6   1       12.65        7.19      7.47 o
   9   6   1       49.35       43.23      8.30 o
  10   6   1        0.00       -0.87      7.86 o
  11   6   1        5.34        2.01     14.13 o
 -10   7   1        0.35        4.08      8.37 o
  -9   7   1        9.08        9.41      7.85 o
  -8   7   1       21.34       27.15      8.00 o
  -7   7   1        2.05        5.32      7.78 o
  -6   7   1        0.17        1.75      5.31 o
  -5   7   1        3.18        4.80      5.50 o
  -4   7   1       78.42       78.16      7.44 o
  -3   7   1        3.02        5.83      5.53 o
  -2   7   1       86.91       98.62      5.50 o
  -1   7   1      142.63      172.35      6.02 o
   0   7   1      163.01      148.57      5.70 o
   1   7   1      216.33      218.56      6.33 o
   2   7   1        2.06        7.08      5.13 o
   3   7   1      105.15       91.29      5.19 o
   4   7   1      403.75      395.63     15.26 o
   5   7   1       11.92       13.37      5.37 o
   6   7   1       17.60       15.70      5.50 o
   7   7   1       23.69       26.27      7.77 o
   8   7   1       68.29       59.08      8.44 o
   9   7   1        1.39       -2.94      7.63 o
  10   7   1       15.53       10.00     11.78 o
 -10   8   1        1.23       -0.40      8.53 o
  -9   8   1        0.17        2.11      7.95 o
  -8   8   1       13.95       20.90      8.33 o
  -7   8   1        0.47        1.14      7.48 o
  -6   8   1       86.07       64.89      8.68 o
  -5   8   1        2.97        2.14      7.61 o
  -4   8   1       36.41       35.93      7.67 o
  -3   8   1       16.08       10.53      7.00 o
  -2   8   1      170.24      166.20      7.47 o
  -1   8   1        0.01        0.72      4.79 o
   0   8   1       17.18       25.54      4.85 o
   1   8   1        4.04        5.29      4.48 o
   2   8   1      232.38      259.48      8.22 o
   3   8   1       46.42       32.93      5.85 o
   4   8   1        3.13        7.37      6.46 o
   5   8   1        1.22        0.23      6.44 o
   6   8   1        0.60       -0.85      5.47 o
   7   8   1        2.27        1.48      7.90 o
   8   8   1        5.25        8.43      7.57 o
   9   8   1        2.98        0.08      7.78 o
  10   8   1        3.64        5.25     12.67 o
  -9   9   1        0.00       -2.85      8.51 o
  -8   9   1        3.66        2.01      8.12 o
  -7   9   1       38.50       45.61      9.00 o
  -6   9   1        1.09        7.02      7.69 o
  -5   9   1        8.71        9.62     10.81 o
  -4   9   1        2.22        4.98     11.43 o
  -3   9   1        6.15        3.36     11.35 o
  -2   9   1       76.88       81.54      9.04 o
  -1   9   1       13.42       18.40      8.21 o
   0   9   1       11.49       14.13      8.16 o
   1   9   1      267.97      285.51     11.57 o
   2   9   1        8.95       12.86      7.69 o
   3   9   1        3.58        2.64      7.89 o
   4   9   1        1.38        5.02     10.62 o
   5   9   1        4.19        4.48     10.23 o
   6   9   1       50.41       45.43      8.63 o
   7   9   1        6.75        5.50      7.82 o
   8   9   1        7.87        5.81      8.18 o
   9   9   1        3.93        4.40     13.52 o
  -8  10   1        2.47        3.93      8.63 o
  -7  10   1        0.77        1.71      8.19 o
  -6  10   1       22.28       20.37      8.55 o
  -5  10   1        1.76        5.91     12.40 o
  -4  10   1       58.08       70.88     13.67 o
  -3  10   1        1.97       -0.97     11.59 o
  -2  10   1        1.66        2.20      7.14 o
  -1  10   1       21.68       29.29      8.81 o
   0  10   1      134.11      128.98     10.23 o
   1  10   1        7.75        6.60      7.49 o
   2  10   1        1.03       -0.99      7.78 o
   3  10   1        1.93        2.97      8.41 o
   4  10   1       19.51       16.72     11.39 o
   5  10   1        0.98        1.43     11.28 o
   6  10   1        8.20        7.80      8.40 o
   7  10   1       16.44       16.77      8.30 o
   8  10   1        1.18        2.76      8.28 o
  -7  11   1        0.50        1.41      8.50 o
  -6  11   1        3.68        0.87      8.49 o
  -5  11   1        0.49        7.03     11.82 o
  -4  11   1        2.43        3.75     12.55 o
  -3  11   1        0.02        5.48     12.28 o
  -2  11   1      112.64      133.07     13.10 o
  -1  11   1        7.94        6.15      7.83 o
   0  11   1       52.09       55.37      9.03 o
   1  11   1        0.02       -3.04      8.14 o
   2  11   1        3.62        1.45      8.73 o
   3  11   1       21.74       16.07      9.65 o
   4  11   1        0.56       -6.26     12.09 o
   5  11   1       18.51       17.30     12.05 o
   6  11   1        1.19        5.68      8.38 o
   7  11   1        0.06        1.10      8.19 o
  -6  12   1        0.03        3.99      8.59 o
  -5  12   1        4.26        7.03     12.24 o
  -4  12   1        0.62        1.08     13.71 o
  -3  12   1        9.85        6.49     12.71 o
  -2  12   1        2.89        0.77     13.28 o
  -1  12   1        1.29        0.81      9.76 o
   0  12   1        7.92       11.95      8.86 o
   1  12   1        1.53        7.77      8.91 o
   2  12   1       23.64       17.60      9.89 o
   3  12   1        6.97        4.75     13.40 o
   4  12   1        8.54        0.27     12.09 o
   5  12   1        0.04        0.54     12.59 o
  -4  13   1        1.39       -1.85     12.82 o
  -3  13   1        3.88       -2.97     14.17 o
  -2  13   1       20.30        6.14     13.63 o
  -1  13   1        1.09       -0.93     10.21 o
   0  13   1      105.14      114.38     11.82 o
   1  13   1        0.03       -1.80      8.96 o
   2  13   1        4.60        5.40     10.00 o
   3  13   1        0.13        1.51     13.71 o
 -12   0   2        5.34        1.21      9.95 o
 -10   0   2       12.71        0.15     13.17 o
  -8   0   2       86.21       84.61     11.24 o
  -6   0   2      478.44      474.92     10.45 o
  -4   0   2     4038.46     4193.28     63.35 o
  -2   0   2     5218.50     4886.05     63.91 o
   2   0   2    27738.48    30482.12    209.50 o
   4   0   2      271.78      224.69      9.57 o
   6   0   2       22.74       13.13      6.13 o
   8   0   2      658.97      646.04     20.00 o
  10   0   2        0.00       -4.83     12.71 o
  12   0   2        0.03       -1.99      8.54 o
 -12   1   2        0.02        9.57      9.24 o
 -11   1   2       38.18       37.44      7.94 o
 -10   1   2       15.04       23.57      7.31 o
  -9   1   2        5.45        2.43      6.48 o
  -8   1   2       37.94       35.34      5.96 o
  -7   1   2      276.76      277.42      6.87 o
  -6   1   2        4.44        3.50      4.33 o
  -5   1   2      795.05      760.30      9.42 o
  -4   1   2      165.16      201.24      4.55 o
  -3   1   2     9208.89     9537.90    106.32 o
  -2   1   2     2928.79     2737.86     17.05 o
  -1   1   2      727.72      833.40      9.80 o
   0   1   2     3422.32     3293.04     46.35 o
   1   1   2      908.11      904.58      4.76 o
   2   1   2      133.66      130.09      2.48 o
   3   1   2     6080.79     6136.52     20.10 o
   4   1   2      154.06      125.43      5.21 o
   5   1   2      459.71      400.06      9.30 o
   6   1   2       40.04       49.29      4.83 o
   7   1   2       46.24       49.09      8.18 o
   8   1   2        5.14        4.98      5.48 o
   9   1   2       15.10       17.12      6.39 o
  10   1   2      365.26      396.78     10.85 o
  11   1   2       16.29       19.34      7.04 o
  12   1   2       21.63       29.10     10.48 o
 -12   2   2       23.67       18.35      8.94 o
 -11   2   2       30.47       40.79      9.66 o
 -10   2   2        7.44        7.61      8.43 o
  -9   2   2       38.66       25.12      7.77 o
  -8   2   2        7.79        8.68      6.71 o
  -7   2   2      133.29      120.32      5.52 o
  -6   2   2       30.76       34.43      5.37 o
  -5   2   2      281.33      280.23      6.64 o
  -4   2   2      601.45      645.85      7.70 o
  -3   2   2      188.01      202.57      4.20 o
  -2   2   2    54602.56    55438.82    334.24 o
  -1   2   2     3083.22     3012.92     21.47 o
   0   2   2       35.82       24.57      2.77 o
   1   2   2     1828.98     1650.59      6.72 o
   2   2   2       77.20       79.12      2.34 o
   3   2   2     1302.17     1244.79      6.90 o
   4   2   2      291.54      317.59      4.58 o
   5   2   2      726.98      707.14      7.56 o
   6   2   2      376.35      387.43      5.62 o
   7   2   2      169.06      170.75      5.65 o
   8   2   2       95.16       87.17      5.63 o
   9   2   2       39.04       48.03      6.63 o
  10   2   2       37.71       41.85      7.14 o
  11   2   2       15.27       23.35      7.57 o
  12   2   2        4.13        9.31     10.98 o
 -12   3   2       18.17       14.46      8.41 o
 -11   3   2       19.91       24.80      8.38 o
 -10   3   2       11.69       12.61      7.69 o
  -9   3   2        7.28       11.68      7.82 o
  -8   3   2      135.21      135.52      8.77 o
  -7   3   2      116.75      129.83      6.77 o
  -6   3   2       52.03       46.24      4.91 o
  -5   3   2      524.94      581.15     10.58 o
  -4   3   2        0.30        3.66      3.74 o
  -3   3   2       36.32       39.10      4.26 o
  -2   3   2     4152.42     4220.28     45.26 o
  -1   3   2      420.20      413.98      7.71 o
   0   3   2       99.13       88.83      3.97 o
   1   3   2     5827.82     5695.08     22.33 o
   2   3   2      122.32      122.24      3.09 o
   3   3   2      222.62      218.07      3.96 o
   4   3   2        0.85        2.28      3.34 o
   5   3   2       31.70       37.58      3.55 o
   6   3   2       79.36       74.62      4.13 o
   7   3   2        1.00        1.22      4.30 o
   8   3   2      387.43      347.05      7.97 o
   9   3   2       25.10       27.64      6.23 o
  10   3   2       14.04       12.12      7.81 o
  11   3   2        1.21        1.92      7.52 o
 -11   4   2        0.41       -1.60      8.07 o
 -10   4   2        7.37        9.57      8.44 o
  -9   4   2      112.00      107.43      9.04 o
  -8   4   2       52.11       52.52      7.62 o
  -7   4   2      281.63      277.26     10.02 o
  -6   4   2      440.39      400.90      8.61 o
  -5   4   2      284.48      268.26      6.09 o
  -4   4   2      587.48      539.25      8.22 o
  -3   4   2        0.37        8.32      4.00 o
  -2   4   2     1088.05     1065.51     12.11 o
  -1   4   2      126.83      120.46      3.97 o
   0   4   2      101.31       92.58      4.72 o
   1   4   2      111.02      125.56      3.68 o
   2   4   2      600.54      615.65      6.23 o
   3   4   2      722.40      744.61      8.90 o
   4   4   2      342.23      323.62      5.01 o
   5   4   2        6.63       10.33      3.73 o
   6   4   2        3.54        1.78      3.86 o
   7   4   2        8.62       11.64      5.14 o
   8   4   2       40.33       37.37      6.81 o
   9   4   2       51.65       49.95      7.88 o
  10   4   2        0.00       -1.52      7.49 o
  11   4   2        0.10       -0.04     14.64 o
 -11   5   2       16.49       31.44     12.40 o
 -10   5   2       15.06        7.12      8.56 o
  -9   5   2        0.54       -3.06      8.25 o
  -8   5   2       28.18       35.71      7.60 o
  -7   5   2       23.29       24.85      6.93 o
  -6   5   2        1.26       -0.01      6.73 o
  -5   5   2       71.43       82.82      5.21 o
  -4   5   2      171.29      134.44      7.24 o
  -3   5   2      133.36       94.41      9.51 o
  -2   5   2        1.55        4.34      5.23 o
  -1   5   2        2.53        0.80      3.31 o
   0   5   2        0.87       -0.20      4.11 o
   1   5   2     1213.47     1242.68     21.22 o
   2   5   2      258.87      236.20      5.84 o
   3   5   2      169.64      180.92      4.27 o
   4   5   2       94.71      107.20      4.44 o
   5   5   2       13.66        9.33      3.47 o
   6   5   2       92.42       92.26      6.16 o
   7   5   2      388.12      403.87     10.89 o
   8   5   2        1.56        0.29      7.48 o
   9   5   2       41.08       43.24      7.93 o
  10   5   2        4.25        8.53      7.30 o
  11   5   2        0.34       -1.58     14.21 o
 -11   6   2        5.79        6.43      8.81 o
 -10   6   2        0.76        4.09      8.33 o
  -9   6   2       11.36       12.33      8.35 o
  -8   6   2      133.15      123.28      9.63 o
  -7   6   2       11.30       14.79      7.70 o
  -6   6   2      246.99      237.23      7.79 o
  -5   6   2       81.96       79.74      5.14 o
  -4   6   2      174.03      212.74      6.21 o
  -3   6   2       40.25       47.24      6.42 o
  -2   6   2      146.47      151.76      8.89 o
  -1   6   2      151.74      148.00      7.66 o
   0   6   2      417.84      405.98     11.55 o
   1   6   2      372.15      346.85      7.08 o
   2   6   2      169.30      168.01      6.01 o
   3   6   2      199.72      216.67      5.74 o
   4   6   2       43.44       45.27      4.20 o
   5   6   2       27.13       17.91      4.46 o
   6   6   2       22.65       28.53      6.47 o
   7   6   2      306.05      302.02     10.36 o
   8   6   2        4.17        8.86      7.30 o
   9   6   2        2.44        7.68      7.57 o
  10   6   2        0.00        1.89     11.31 o
 -10   7   2        0.51       -0.28      8.48 o
  -9   7   2        1.40        1.12      8.19 o
  -8   7   2        0.03        5.09      8.01 o
  -7   7   2        0.42       -0.53      7.76 o
  -6   7   2        0.77        1.71      5.36 o
  -5   7   2       10.47       11.60      5.66 o
  -4   7   2      141.59      143.99      8.82 o
  -3   7   2       31.43       29.74      5.19 o
  -2   7   2      635.56      677.63      9.37 o
  -1   7   2       82.51       88.32      5.56 o
   0   7   2      127.88      127.64      5.13 o
   1   7   2      183.45      187.72      7.22 o
   2   7   2      253.32      258.04      8.86 o
   3   7   2        5.15        9.50      5.08 o
   4   7   2       71.30       78.22      7.18 o
   5   7   2      252.79      231.97      7.44 o
   6   7   2      297.86      260.57      8.06 o
   7   7   2      194.15      201.11      9.85 o
   8   7   2       20.80       21.89      7.09 o
   9   7   2        3.17        2.25      7.31 o
  10   7   2        6.69        5.68     11.89 o
 -10   8   2        3.38        0.54      8.65 o
  -9   8   2        4.64        7.72      8.58 o
  -8   8   2        8.34        6.68      8.27 o
  -7   8   2        2.51        3.93      7.76 o
  -6   8   2       46.30       53.43      8.38 o
  -5   8   2        3.30        3.78      7.42 o
  -4   8   2        2.58        2.12     11.12 o
  -3   8   2      242.75      259.50     10.47 o
  -2   8   2       82.03       88.36      6.86 o
  -1   8   2        0.95        4.67      4.51 o
   0   8   2       52.27       54.16      5.40 o
   1   8   2      131.27      145.60      7.26 o
   2   8   2       19.49       25.54      5.75 o
   3   8   2       23.13       22.56      5.58 o
   4   8   2      247.20      237.00     10.13 o
   5   8   2       20.53       23.67      6.55 o
   6   8   2        3.24        4.76      5.51 o
   7   8   2        0.98        0.88      7.71 o
   8   8   2        5.51        3.65      7.19 o
   9   8   2       17.34       11.66     13.13 o
  -9   9   2        0.51        0.02      8.42 o
  -8   9   2        0.35       -5.22      8.56 o
  -7   9   2       41.52       60.18      9.17 o
  -6   9   2        1.07        0.95      8.01 o
  -5   9   2        8.60       11.29      7.98 o
  -4   9   2       37.31       35.19     11.78 o
  -3   9   2       24.62       21.28     10.78 o
  -2   9   2       61.97       57.31      8.98 o
  -1   9   2        8.13        9.71      7.06 o
   0   9   2       30.35       27.20      7.81 o
   1   9   2       57.83       50.35      8.91 o
   2   9   2      103.83       98.11      7.14 o
   3   9   2        0.04        2.24      5.71 o
   4   9   2       21.53       16.62      6.78 o
   5   9   2       15.77       14.29     10.08 o
   6   9   2       38.61       35.75      7.97 o
   7   9   2        2.59        7.25      7.39 o
   8   9   2        5.55        7.41      7.78 o
   9   9   2        1.32        4.71     13.55 o
  -8  10   2       10.06        9.54      8.47 o
  -7  10   2        1.38       -0.76      8.51 o
  -6  10   2        0.78        2.97      7.95 o
  -5  10   2       89.28       96.83      9.64 o
  -4  10   2       32.86       43.34     13.60 o
  -3  10   2       12.08       19.85     11.28 o
  -2  10   2       46.78       41.91     11.67 o
  -1  10   2        0.22       -0.51      7.55 o
   0  10   2        1.79        3.43      8.08 o
   1  10   2        2.42        8.06      8.23 o
   2  10   2        0.01        1.08      7.59 o
   3  10   2        1.67        3.81      8.22 o
   4  10   2        4.72       17.69     11.35 o
   5  10   2       13.67       12.09     10.77 o
   6  10   2        0.99        2.12      7.69 o
   7  10   2        1.28        7.65      8.01 o
   8  10   2        0.95        3.17     13.59 o
  -7  11   2        2.61       -0.93      8.80 o
  -6  11   2        8.42       13.00      8.93 o
  -5  11   2       27.65       33.41     12.94 o
  -4  11   2        9.18       13.52     13.28 o
  -3  11   2       24.64       18.15     12.55 o
  -2  11   2       59.36       46.35     13.91 o
  -1  11   2       61.59       64.44      9.38 o
   0  11   2       12.19        9.82      8.36 o
   1  11   2       70.42       71.18      9.38 o
   2  11   2       57.57       67.18     10.30 o
   3  11   2       22.10       24.54      8.82 o
   4  11   2       21.66       24.49     11.74 o
   5  11   2       33.32       39.32     12.36 o
   6  11   2        0.16        5.65      8.37 o
   7  11   2        1.63        6.50      8.16 o
  -6  12   2        3.16        7.58      8.65 o
  -5  12   2        0.21        3.48     12.51 o
  -4  12   2        0.35       -0.27     14.06 o
  -3  12   2       25.71       19.81     13.67 o
  -2  12   2        2.46        4.44     14.10 o
  -1  12   2       30.77       31.43      9.65 o
   0  12   2        1.37        6.78      9.91 o
   1  12   2        6.06       11.07      8.85 o
   2  12   2        1.13        5.62      8.59 o
   3  12   2        2.70        3.09      8.76 o
   4  12   2        3.39        5.21     12.59 o
   5  12   2        0.13       -3.78     11.51 o
  -4  13   2        1.63        4.48     12.90 o
  -3  13   2        1.67       -0.12     14.33 o
  -2  13   2        0.51        6.49     14.64 o
  -1  13   2       13.39       24.45     15.49 o
   0  13   2        0.61       -2.56      9.80 o
   1  13   2        9.00       12.08      9.94 o
   2  13   2        2.04        1.78      9.82 o
   3  13   2        0.03       -0.27     12.63 o
 -11   0   3       29.95       17.47      9.17 o
  -9   0   3        0.12       -0.58      8.92 o
  -7   0   3       86.81       81.57      7.57 o
  -5   0   3        0.33       -0.70      4.44 o
  -3   0   3      245.86      342.49     11.02 o
   1   0   3     1872.58     1807.02     13.59 o
   3   0   3      682.86      593.69     26.21 o
   5   0   3       29.06        7.41     10.00 o
   7   0   3       80.92       92.84     12.13 o
   9   0   3        2.47        6.45     12.47 o
  11   0   3        0.48        1.75      8.49 o
 -12   1   3        0.09       -0.25      8.97 o
 -11   1   3       13.84       11.88      9.13 o
 -10   1   3       29.64       28.12      7.29 o
  -9   1   3      112.74      104.75      7.61 o
  -8   1   3       77.25       76.87      6.67 o
  -7   1   3      331.29      348.65      6.80 o
  -6   1   3       54.85       42.04      5.28 o
  -5   1   3      419.02      451.39      7.28 o
  -4   1   3      208.56      210.17      4.55 o
  -3   1   3      807.35      735.37      6.81 o
  -2   1   3        3.13       11.54      2.71 o
  -1   1   3     9319.45     7455.64   1267.96 o
   0   1   3     6800.40     6867.53     75.50 o
   1   1   3      489.07      430.40      3.58 o
   2   1   3      519.53      597.53      4.48 o
   3   1   3       97.27      103.41      3.73 o
   4   1   3       82.63       78.53      3.59 o
   5   1   3        3.15        3.32      3.75 o
   6   1   3      173.38      173.85      5.81 o
   7   1   3        6.69       11.90      6.80 o
   8   1   3      209.85      231.84      8.13 o
   9   1   3        7.59        7.23      4.73 o
  10   1   3       15.41       20.45      6.71 o
  11   1   3       43.04       40.91      7.42 o
  12   1   3        1.63        9.00     10.48 o
 -12   2   3        0.46        7.24      9.27 o
 -11   2   3       10.94        7.68      8.66 o
 -10   2   3       56.44       66.16      9.61 o
  -9   2   3       14.80       15.67      7.32 o
  -8   2   3      148.92      153.12      9.18 o
  -7   2   3        8.12        6.45      4.22 o
  -6   2   3      443.36      458.41      8.49 o
  -5   2   3      307.93      324.91      6.92 o
  -4   2   3      250.53      268.50      5.64 o
  -3   2   3      572.17      567.35      5.67 o
  -2   2   3    19809.68    21090.47    834.86 o
  -1   2   3     4410.71     4086.59    101.96 o
   0   2   3    19441.91    20010.22    171.42 o
   1   2   3      311.03      311.45      2.91 o
   2   2   3       10.72        2.80      1.71 o
   3   2   3     1595.55     1552.03      9.32 o
   4   2   3       41.42       43.96      2.93 o
   5   2   3     1431.73     1382.13      8.93 o
   6   2   3      464.81      475.00      6.33 o
   7   2   3      258.90      278.20      6.43 o
   8   2   3      183.95      181.35      6.29 o
   9   2   3       60.60       60.02      6.54 o
  10   2   3       30.18       36.17      6.75 o
  11   2   3        1.00        1.73      6.73 o
 -12   3   3        1.59        1.06      9.11 o
 -11   3   3        0.13       -3.06      8.27 o
 -10   3   3       22.85       33.27      8.55 o
  -9   3   3       24.84       21.59      7.34 o
  -8   3   3       15.24       11.10      7.37 o
  -7   3   3        2.55        3.67      4.92 o
  -6   3   3       16.98       15.08      5.18 o
  -5   3   3     1266.55     1311.93     27.94 o
  -4   3   3        5.81        6.65      4.04 o
  -3   3   3       45.30       58.79      4.11 o
  -2   3   3     7604.03     7374.03    163.41 o
  -1   3   3        1.12       -0.22      4.15 o
   0   3   3     1194.70     1257.80     12.56 o
   1   3   3     1030.58      934.82      5.91 o
   2   3   3     1171.25     1091.48      8.83 o
   3   3   3       34.96       30.72      2.49 o
   4   3   3      371.34      329.26      4.74 o
   5   3   3      375.02      345.72      5.38 o
   6   3   3       11.35       15.44      3.65 o
   7   3   3        0.50        1.35      4.23 o
   8   3   3      223.09      237.70      6.91 o
   9   3   3       25.38       21.38      6.11 o
  10   3   3        0.20        0.78      6.33 o
  11   3   3       13.06        9.27     14.17 o
 -11   4   3       11.15       14.70      8.81 o
 -10   4   3        3.49        5.11      8.56 o
  -9   4   3        4.47        7.59      7.38 o
  -8   4   3       50.23       39.98      7.92 o
  -7   4   3       64.20       66.44      7.32 o
  -6   4   3      114.40      118.11      6.23 o
  -5   4   3      143.85      146.22      9.67 o
  -4   4   3     3211.76     2924.45     34.91 o
  -3   4   3       85.16       68.76      4.58 o
  -2   4   3       12.20       14.46      4.03 o
  -1   4   3       67.26       81.64      5.33 o
   0   4   3      588.91      625.50     10.33 o
   1   4   3       89.70      126.42      3.93 o
   2   4   3       68.52       63.82      3.05 o
   3   4   3     1100.97     1148.20      7.29 o
   4   4   3     1042.72     1076.24     10.80 o
   5   4   3        3.30        2.57      3.77 o
   6   4   3      125.39      121.80      4.98 o
   7   4   3      716.28      722.93     16.69 o
   8   4   3        8.43       10.31      6.68 o
   9   4   3       28.98       34.61      7.06 o
  10   4   3       23.80       18.16      7.44 o
  11   4   3        2.19       12.90     14.67 o
 -11   5   3        0.31       -4.39      8.30 o
 -10   5   3        0.02        2.97      8.61 o
  -9   5   3        8.90       10.43      8.48 o
  -8   5   3       17.71       15.45      7.54 o
  -7   5   3       27.58       29.49      7.65 o
  -6   5   3       12.23       14.09      6.31 o
  -5   5   3        0.04        2.03      3.81 o
  -4   5   3      290.47      232.16      8.19 o
  -3   5   3      777.34      804.20     18.46 o
  -2   5   3        2.99        1.27      7.68 o
  -1   5   3     1004.25      958.29     10.09 o
   0   5   3        0.03       -1.28      3.81 o
   1   5   3      181.49      157.46      6.35 o
   2   5   3      179.79      170.56      4.68 o
   3   5   3       38.86       53.69      3.39 o
   4   5   3      915.19      944.37      8.53 o
   5   5   3      152.61      152.98      4.47 o
   6   5   3        0.09        0.04      4.68 o
   7   5   3      130.93      124.85      7.76 o
   8   5   3        8.92       13.87      6.66 o
   9   5   3       15.84       19.24      7.09 o
  10   5   3        9.53       13.83     14.17 o
  11   5   3        6.60        7.92     14.52 o
 -11   6   3        2.68        8.99      9.12 o
 -10   6   3       15.93       26.39      8.97 o
  -9   6   3        1.75       -0.55      8.36 o
  -8   6   3       70.25       79.70      8.99 o
  -7   6   3      109.40      118.25      8.89 o
  -6   6   3       67.94       65.82      6.44 o
  -5   6   3      124.86      116.67      6.42 o
  -4   6   3        0.50        2.05      4.42 o
  -3   6   3      276.06      297.91     10.53 o
  -2   6   3       92.33      106.74      5.90 o
  -1   6   3      250.54      236.16      7.87 o
   0   6   3       44.82       43.50      6.47 o
   1   6   3      192.82      170.13      6.00 o
   2   6   3      494.54      495.98      7.08 o
   3   6   3       58.88       50.54      3.82 o
   4   6   3       46.12       35.78      4.05 o
   5   6   3        2.43        0.49      3.64 o
   6   6   3       63.63       49.42      6.73 o
   7   6   3      632.58      621.08     28.55 o
   8   6   3       47.81       50.41      7.58 o
   9   6   3        0.22        1.16      7.02 o
  10   6   3       12.92        8.19     11.78 o
 -10   7   3        1.37        6.90      8.44 o
  -9   7   3       48.83       54.60      9.23 o
  -8   7   3        1.59        0.56      7.69 o
  -7   7   3        0.02       -1.16      7.47 o
  -6   7   3       89.38       69.74      8.26 o
  -5   7   3      298.95      271.49      8.27 o
  -4   7   3       41.20       50.83      7.96 o
  -3   7   3       23.88       37.73      6.26 o
  -2   7   3      276.13      277.33     10.38 o
  -1   7   3     1639.86     1702.60     17.02 o
   0   7   3        1.27        5.54      4.75 o
   1   7   3      275.50      275.79      7.76 o
   2   7   3       49.12       56.23      5.85 o
   3   7   3       77.88       90.85      5.23 o
   4   7   3      210.84      236.12      7.45 o
   5   7   3      157.45      158.04     10.90 o
   6   7   3      315.00      304.13     10.87 o
   7   7   3       46.77       47.17      7.43 o
   8   7   3        7.08       12.59      7.00 o
   9   7   3        4.47        1.27     12.82 o
  10   7   3        2.42       12.51     12.32 o
 -10   8   3        9.59        6.18      8.62 o
  -9   8   3        0.00        3.39      8.44 o
  -8   8   3        5.30        2.52      8.35 o
  -7   8   3       29.92       36.77      8.24 o
  -6   8   3        1.91        8.42      7.72 o
  -5   8   3        0.96        5.67      7.45 o
  -4   8   3       14.13        7.69     11.62 o
  -3   8   3        5.40        7.49     11.62 o
  -2   8   3      353.41      341.22     18.83 o
  -1   8   3       16.12        9.37      4.80 o
   0   8   3       39.61       42.61      6.12 o
   1   8   3        0.06        2.19      5.42 o
   2   8   3       16.19        9.18      5.46 o
   3   8   3       43.72       43.82      5.79 o
   4   8   3       47.88       42.85      5.66 o
   5   8   3       50.13       62.22      6.98 o
   6   8   3       41.30       34.58      5.87 o
   7   8   3       12.31       18.10      7.54 o
   8   8   3        3.16        1.55      6.99 o
   9   8   3       11.92       10.93     14.06 o
  -9   9   3        1.55        8.50      8.59 o
  -8   9   3        0.68        4.65      8.34 o
  -7   9   3        8.78        6.54      8.41 o
  -6   9   3        2.11        2.27      7.70 o
  -5   9   3       17.80       28.42      7.89 o
  -4   9   3      174.43      178.07     15.34 o
  -3   9   3      311.10      305.69     16.56 o
  -2   9   3      147.87      175.97     15.50 o
  -1   9   3       96.48       86.56      8.58 o
   0   9   3        6.18       11.26      7.86 o
   1   9   3       39.70       47.18      6.54 o
   2   9   3       29.40       27.44      6.38 o
   3   9   3       50.53       38.18      5.94 o
   4   9   3      102.70       89.20      6.77 o
   5   9   3       23.29       34.08      6.78 o
   6   9   3        3.94        1.38      7.34 o
   7   9   3        0.03        1.86      7.01 o
   8   9   3       18.74       16.53     13.48 o
   9   9   3       12.35       18.77     13.05 o
  -8  10   3        0.43        0.37      8.53 o
  -7  10   3        3.31        1.81      7.96 o
  -6  10   3        8.14        6.08      7.86 o
  -5  10   3        5.42       -0.33      8.02 o
  -4  10   3        8.08       11.66     12.86 o
  -3  10   3      108.95      112.98     14.64 o
  -2  10   3        2.55       -3.40     11.31 o
  -1  10   3        0.04       -0.13      8.48 o
   0  10   3       20.50       24.44      8.69 o
   1  10   3       26.39       32.01      8.98 o
   2  10   3        0.54        3.07      7.89 o
   3  10   3        9.51       11.29      7.93 o
   4  10   3        0.02       -1.45      7.51 o
   5  10   3        3.87        1.78     10.47 o
   6  10   3        5.38        7.82      7.84 o
   7  10   3        4.94        3.95      7.44 o
   8  10   3        0.62       -3.98     13.94 o
  -7  11   3        0.28        2.82      8.44 o
  -6  11   3        4.06        3.36      8.44 o
  -5  11   3        0.08        1.76      7.84 o
  -4  11   3       37.22       32.13     13.25 o
  -3  11   3        8.27        9.38     11.47 o
  -2  11   3      235.32      292.03     19.21 o
  -1  11   3       71.45       74.97     10.15 o
   0  11   3       22.52       17.33      8.75 o
   1  11   3       13.49       13.38      9.58 o
   2  11   3        0.40       -0.16      8.42 o
   3  11   3       18.33       13.37      8.97 o
   4  11   3       12.28       11.01     11.16 o
   5  11   3       22.13       19.74     10.93 o
   6  11   3        0.29        2.97      8.00 o
   7  11   3        1.91        0.42     14.21 o
  -6  12   3        8.82       12.95      8.69 o
  -5  12   3        1.73        5.05      8.50 o
  -4  12   3        0.23        3.75     13.90 o
  -3  12   3       14.77       24.33     14.60 o
  -2  12   3        1.38        0.23     13.75 o
  -1  12   3       24.63       14.71     12.82 o
   0  12   3       17.05       22.07      9.57 o
   1  12   3        7.46        4.96      9.92 o
   2  12   3        0.81       -2.45      9.62 o
   3  12   3        3.87       -1.12      9.29 o
   4  12   3        0.05       -0.15     11.59 o
   5  12   3        0.33        0.00     11.35 o
  -3  13   3       12.58       13.40     12.71 o
  -2  13   3        2.13        6.87     13.67 o
  -1  13   3       20.68       29.47     13.48 o
   0  13   3        3.99        7.71     10.15 o
   1  13   3        1.54        6.51      9.95 o
   2  13   3       17.16       15.62      9.96 o
   3  13   3       11.09        6.81      9.88 o
 -12   0   4       40.13       36.96     13.25 o
 -10   0   4        7.38        3.94     12.36 o
  -8   0   4        0.06       -6.45     10.19 o
  -6   0   4      772.43      811.04     18.06 o
  -4   0   4      226.44      236.49      8.48 o
  -2   0   4     7377.71     7297.26    114.13 o
   0   0   4      104.07      116.21      3.27 o
   2   0   4      938.98      841.69      5.69 o
   4   0   4     2112.14     2184.16     14.98 o
   6   0   4      474.43      432.61     11.82 o
   8   0   4      532.78      565.12     20.18 o
  10   0   4        2.81       10.35     12.86 o
 -12   1   4        6.72       10.55      9.89 o
 -11   1   4        0.36       -1.95      8.99 o
 -10   1   4        3.93        0.36      8.53 o
  -9   1   4        5.38        4.09      7.50 o
  -8   1   4       23.72       22.95      7.25 o
  -7   1   4       68.26       74.79      5.38 o
  -6   1   4      110.47      116.84      5.95 o
  -5   1   4     2139.94     2058.34     28.31 o
  -4   1   4      474.82      482.68      5.87 o
  -3   1   4      974.79      873.85     12.20 o
  -2   1   4       55.49       50.96      2.85 o
  -1   1   4    13360.15    12998.86    129.10 o
   0   1   4      726.91      683.99      6.96 o
   1   1   4     2380.37     2285.81      7.76 o
   2   1   4      941.15     1003.84      5.60 o
   3   1   4     1535.25     1621.66     12.10 o
   4   1   4      765.61      767.76      7.24 o
   5   1   4       80.24       69.61      4.11 o
   6   1   4      122.23      134.30      4.86 o
   7   1   4       22.38       25.55      5.23 o
   8   1   4      308.25      314.05      7.04 o
   9   1   4       41.76       36.53      5.25 o
  10   1   4       24.96       24.37      6.42 o
  11   1   4        0.82        2.79      9.67 o
 -12   2   4        6.16        7.97      9.25 o
 -11   2   4       44.53       55.25      9.54 o
 -10   2   4        8.72       11.56      8.33 o
  -9   2   4       23.12       22.84      8.19 o
  -8   2   4        0.58        2.05      6.66 o
  -7   2   4        8.33       10.27      4.58 o
  -6   2   4      157.51      174.99      6.61 o
  -5   2   4     1101.69     1102.12     10.60 o
  -4   2   4     1551.69     1616.42     14.40 o
  -3   2   4     2335.34     2280.40     24.24 o
  -2   2   4     1141.22     1006.47      7.84 o
  -1   2   4      243.04      214.32      6.17 o
   0   2   4     1415.30     1255.75      6.19 o
   1   2   4      212.92      227.54      2.83 o
   2   2   4      211.73      225.02      4.10 o
   3   2   4     1005.96     1031.07      6.18 o
   4   2   4        8.90       13.79      2.47 o
   5   2   4     1497.50     1541.86      9.11 o
   6   2   4      421.43      422.01      6.13 o
   7   2   4       13.83       17.34      4.23 o
   8   2   4       12.26        8.21      4.57 o
   9   2   4       59.05       55.11      5.41 o
  10   2   4        1.40        3.65      6.09 o
  11   2   4        1.62        4.26     10.50 o
 -12   3   4        0.39       -2.43      9.10 o
 -11   3   4       21.80       31.58      9.04 o
 -10   3   4       61.65       69.49      9.34 o
  -9   3   4        0.04        0.28      7.85 o
  -8   3   4        0.06        2.11      7.47 o
  -7   3   4       25.63       31.77      5.34 o
  -6   3   4       77.77       78.23      5.47 o
  -5   3   4      391.14      366.24      6.27 o
  -4   3   4     1292.04     1236.01     12.07 o
  -3   3   4      770.90      794.26     17.55 o
  -2   3   4     1489.23     1417.07     14.81 o
  -1   3   4     1090.00     1176.71     11.34 o
   0   3   4       36.18       34.41      3.62 o
   1   3   4      118.07      113.77      2.81 o
   2   3   4     2752.40     2725.89     12.78 o
   3   3   4       40.93       38.52      2.14 o
   4   3   4        6.28        5.25      2.73 o
   5   3   4      274.39      270.12      4.81 o
   6   3   4      350.47      362.76      5.81 o
   7   3   4      102.66      104.82      5.21 o
   8   3   4      168.41      160.56      6.49 o
   9   3   4       18.53       17.27      5.90 o
  10   3   4       31.15       32.08      6.12 o
  11   3   4        0.67        5.28     10.46 o
 -11   4   4        2.52        2.42      8.66 o
 -10   4   4       38.70       36.96      8.99 o
  -9   4   4        0.45        0.29      7.86 o
  -8   4   4       53.41       55.53      7.79 o
  -7   4   4       80.03       73.96      7.52 o
  -6   4   4      216.69      213.11      7.03 o
  -5   4   4      109.96      132.60      5.07 o
  -4   4   4     4353.04     3954.57     23.13 o
  -3   4   4       93.74       56.68      4.35 o
  -2   4   4     2097.92     2148.54     26.37 o
  -1   4   4     3965.07     4014.22     22.18 o
   0   4   4      495.22      483.42      6.78 o
   1   4   4      776.53      756.58      5.79 o
   2   4   4      383.99      407.27      4.59 o
   3   4   4      606.85      608.80      5.44 o
   4   4   4      307.19      332.54      4.62 o
   5   4   4        2.99        3.27      3.69 o
   6   4   4       53.69       57.25      4.39 o
   7   4   4       54.65       55.66      5.57 o
   8   4   4       53.50       43.84      6.69 o
   9   4   4        0.11       -2.68      6.29 o
  10   4   4       11.50       20.66     14.87 o
  11   4   4        7.14        8.77     14.95 o
 -11   5   4        3.03        3.31      8.45 o
 -10   5   4        0.21        2.18      8.71 o
  -9   5   4        9.10       13.62      7.98 o
  -8   5   4       10.19        6.10      7.47 o
  -7   5   4        0.94        3.18      6.84 o
  -6   5   4       30.44       22.72      6.40 o
  -5   5   4       11.39        4.05      4.15 o
  -4   5   4     4335.35     4457.38     37.28 o
  -3   5   4        8.09       11.62      8.73 o
  -2   5   4      767.33      688.13     17.26 o
  -1   5   4      293.09      288.26     13.26 o
   0   5   4       79.89       80.88      4.88 o
   1   5   4      557.47      590.13      9.61 o
   2   5   4      306.08      391.92      5.12 o
   3   5   4     1167.60     1156.00      7.98 o
   4   5   4      108.76       92.80      3.59 o
   5   5   4       35.04       31.09      3.34 o
   6   5   4      139.59      136.36      6.17 o
   7   5   4       53.30       54.75      6.56 o
   8   5   4       27.00       24.74      6.53 o
   9   5   4        1.82        1.43      6.42 o
  10   5   4        3.53       -5.56     14.02 o
  11   5   4        4.94        2.09     13.94 o
 -11   6   4        0.08        1.83      8.85 o
 -10   6   4        4.07        5.05      8.51 o
  -9   6   4        8.41        7.40      8.41 o
  -8   6   4        5.94        1.84      7.77 o
  -7   6   4       20.34       17.54      7.40 o
  -6   6   4      111.52       79.79      6.66 o
  -5   6   4      299.27      299.91      8.03 o
  -4   6   4       15.06       24.59      4.58 o
  -3   6   4       44.26       36.89      5.52 o
  -2   6   4       58.75       76.64      5.81 o
  -1   6   4        2.51        0.49      6.05 o
   0   6   4      136.85      125.03      5.54 o
   1   6   4     1047.61     1067.29     10.79 o
   2   6   4       74.97       87.29      3.99 o
   3   6   4      537.88      521.60      6.47 o
   4   6   4       88.85       89.83      3.92 o
   5   6   4      218.69      233.68      5.70 o
   6   6   4       46.75       43.72      6.63 o
   7   6   4       76.46       65.13      7.27 o
   8   6   4        3.51        6.22      6.49 o
   9   6   4       54.85       48.86     15.14 o
  10   6   4       23.20       24.18     13.83 o
 -10   7   4        0.08       -1.27      8.39 o
  -9   7   4       37.55       37.36      8.95 o
  -8   7   4        1.62        4.44      7.69 o
  -7   7   4        9.84       14.90      7.81 o
  -6   7   4       10.19        3.65      7.14 o
  -5   7   4      131.43      118.43      8.19 o
  -4   7   4      101.47       99.45      6.12 o
  -3   7   4       24.50       24.10      5.93 o
  -2   7   4        8.55        9.11      5.08 o
  -1   7   4       81.00       85.05      5.55 o
   0   7   4        1.71        1.42      4.54 o
   1   7   4       14.03       17.56      4.99 o
   2   7   4      385.25      426.63      8.69 o
   3   7   4       25.03       18.68      4.94 o
   4   7   4      155.34      163.51      6.70 o
   5   7   4        1.82       -0.27      8.03 o
   6   7   4       83.64       84.88      7.85 o
   7   7   4       14.02       11.97      6.64 o
   8   7   4        8.58        4.48      6.50 o
   9   7   4        0.51        4.02     14.17 o
  10   7   4       13.90       10.08     12.74 o
 -10   8   4        0.31       -0.06      8.48 o
  -9   8   4        5.76       10.23      8.72 o
  -8   8   4       19.59       23.45      8.58 o
  -7   8   4       33.88       31.05      8.39 o
  -6   8   4       15.34       13.45      7.43 o
  -5   8   4      396.13      389.99     11.66 o
  -4   8   4       41.42       39.78     13.06 o
  -3   8   4       31.93       42.14     11.90 o
  -2   8   4        4.56        8.07     11.89 o
  -1   8   4       19.87       31.16      7.18 o
   0   8   4       20.49       15.41      5.47 o
   1   8   4       38.95       42.07      5.76 o
   2   8   4        3.55        3.20      5.24 o
   3   8   4        5.66        6.84      4.54 o
   4   8   4       73.24       61.32      5.95 o
   5   8   4      613.34      604.26     27.91 o
   6   8   4       84.60       80.12      5.77 o
   7   8   4        2.04        2.31      6.43 o
   8   8   4       12.72       21.12     14.17 o
   9   8   4        0.24       -2.47     14.56 o
  -9   9   4        1.04        6.70      8.54 o
  -8   9   4        7.09        6.88      8.49 o
  -7   9   4       36.91       36.33      8.36 o
  -6   9   4       84.00       64.75      8.91 o
  -5   9   4       37.18       37.94      8.10 o
  -4   9   4      292.00      282.40     18.18 o
  -3   9   4       63.38       76.22     14.33 o
  -2   9   4       18.61       16.65     12.78 o
  -1   9   4       16.98       29.82     13.29 o
   0   9   4      277.55      291.87     12.09 o
   1   9   4       61.06       59.43      6.65 o
   2   9   4       99.67      105.43      6.71 o
   3   9   4       52.14       51.02      6.35 o
   4   9   4      351.52      364.22     13.20 o
   5   9   4       66.46       53.96      7.00 o
   6   9   4       38.05       49.85      8.12 o
   7   9   4       13.88       10.83      7.31 o
   8   9   4        0.25       -1.58     11.59 o
  -8  10   4        0.08       -1.96      8.47 o
  -7  10   4        0.01        0.13      8.23 o
  -6  10   4        2.22        6.77      8.14 o
  -5  10   4        2.28        2.78      7.31 o
  -4  10   4       29.78       30.94     11.78 o
  -3  10   4      108.79      113.28     15.92 o
  -2  10   4        0.66       -2.28     13.52 o
  -1  10   4        0.64       -5.56     13.40 o
   0  10   4        0.50       -1.21      7.92 o
   1  10   4        2.71       -1.10      7.99 o
   2  10   4       48.78       49.51      8.79 o
   3  10   4        0.02       -2.27      8.42 o
   4  10   4        0.84       -2.36      8.39 o
   5  10   4        0.54        2.43      9.65 o
   6  10   4        5.31        9.65      7.59 o
   7  10   4       14.74       19.58     14.37 o
  -7  11   4        6.82        6.15      8.30 o
  -6  11   4       10.66       14.94      8.10 o
  -5  11   4        5.83        9.86      8.26 o
  -4  11   4        0.22        1.62     13.13 o
  -3  11   4        0.77        9.85     13.44 o
  -2  11   4       77.14       95.11     14.10 o
  -1  11   4        0.39        6.76     13.82 o
   0  11   4        6.12        4.69      8.82 o
   1  11   4        0.81        4.97      8.42 o
   2  11   4        0.00       -0.41      9.00 o
   3  11   4        2.50       -1.84      8.08 o
   4  11   4        0.95       -1.84      8.86 o
   5  11   4        0.09        5.72     10.27 o
   6  11   4       18.85       15.38      8.54 o
  -6  12   4        0.42        4.98     14.64 o
  -5  12   4        0.52        8.45      8.35 o
  -4  12   4        6.72        4.44     12.36 o
  -3  12   4       17.49       22.01     12.47 o
  -2  12   4        1.63        3.86     13.09 o
  -1  12   4        6.84       27.23     15.02 o
   0  12   4        2.41        6.60     14.37 o
   1  12   4       21.62       20.85      9.22 o
   2  12   4       22.28       21.66      9.53 o
   3  12   4        1.47        2.38      9.26 o
   4  12   4        0.42        0.89     11.35 o
   5  12   4        0.00        4.17     10.93 o
  -3  13   4        3.77        2.74     14.87 o
  -2  13   4       10.78        8.69     15.02 o
  -1  13   4        7.63       15.45     15.41 o
   0  13   4        1.03        8.15     13.63 o
   1  13   4       20.17       15.43      9.78 o
   2  13   4        1.73        5.28      9.54 o
   3  13   4        1.82       -1.56      8.84 o
 -11   0   5       17.21        9.89     11.89 o
  -9   0   5        7.83       10.31      9.58 o
  -7   0   5     1446.06     1428.63     25.92 o
  -5   0   5        0.01        0.42      5.99 o
  -3   0   5       53.03       58.31      5.56 o
  -1   0   5      100.22      100.73      6.54 o
   1   0   5     1163.19     1154.08      8.48 o
   3   0   5    10622.09    11568.33     95.83 o
   5   0   5      311.19      315.78      6.22 o
   7   0   5      432.37      444.50      9.65 o
   9   0   5        1.54       -0.06      6.02 o
  11   0   5        0.56        8.03     14.71 o
 -12   1   5        6.22       12.16     10.00 o
 -11   1   5        0.32       -0.18      9.20 o
 -10   1   5       39.95       41.79      8.48 o
  -9   1   5        3.25       -2.24      7.82 o
  -8   1   5        3.89        5.81      6.65 o
  -7   1   5      506.28      526.23     11.87 o
  -6   1   5      119.18      109.97      8.20 o
  -5   1   5       69.58       68.12      4.87 o
  -4   1   5      548.53      544.46      7.15 o
  -3   1   5      537.60      481.21      5.80 o
  -2   1   5     1050.59     1078.35      8.01 o
  -1   1   5     2152.25     1955.94     26.52 o
   0   1   5      981.52      922.35     14.51 o
   1   1   5     1154.82     1165.80      6.11 o
   2   1   5       16.21        7.76      2.51 o
   3   1   5      100.96       98.42      3.47 o
   4   1   5       56.39       59.15      2.59 o
   5   1   5      102.25      114.41      4.65 o
   6   1   5      600.14      632.35      7.53 o
   7   1   5        0.96       -0.92      5.02 o
   8   1   5       73.49       83.86      4.99 o
   9   1   5      221.42      233.03      6.59 o
  10   1   5       22.44       21.07      5.92 o
  11   1   5       20.00       17.41      9.33 o
 -12   2   5        9.01        8.01      9.25 o
 -11   2   5        1.84        7.48      9.22 o
 -10   2   5        9.59        6.59      8.11 o
  -9   2   5        0.68        0.95      7.11 o
  -8   2   5       31.45       39.92      6.16 o
  -7   2   5       23.77       20.80      4.63 o
  -6   2   5      102.92      100.52      5.64 o
  -5   2   5      339.17      337.38      6.64 o
  -4   2   5      479.78      464.67      5.74 o
  -3   2   5      401.91      410.86      5.22 o
  -2   2   5      232.91      263.88      3.66 o
  -1   2   5      125.58      112.36      5.77 o
   0   2   5      164.38      177.77      2.99 o
   1   2   5      302.80      300.71      3.04 o
   2   2   5     1614.31     1596.62      8.98 o
   3   2   5       47.27       50.00      3.03 o
   4   2   5      210.81      206.24      3.88 o
   5   2   5      361.14      383.17      4.90 o
   6   2   5        5.36        4.91      3.23 o
   7   2   5       33.73       42.11      4.26 o
   8   2   5       15.80       28.70      4.64 o
   9   2   5        6.52        7.99      4.64 o
  10   2   5        2.36        4.99      5.87 o
  11   2   5        2.99       -2.30     10.55 o
 -12   3   5        3.56        0.89      9.52 o
 -11   3   5        4.41        4.24      8.55 o
 -10   3   5        0.71        1.59      8.73 o
  -9   3   5       30.77       21.53      7.79 o
  -8   3   5       20.02       18.21      5.77 o
  -7   3   5       67.55       64.60      5.76 o
  -6   3   5       52.47       56.40      5.46 o
  -5   3   5       37.75       52.69      4.92 o
  -4   3   5      291.70      231.98      7.04 o
  -3   3   5      167.24      129.97      7.50 o
  -2   3   5       26.27       26.62      3.05 o
  -1   3   5     1306.06     1191.42     16.39 o
   0   3   5      690.23      671.52      5.09 o
   1   3   5     2267.33     2310.77      9.35 o
   2   3   5      545.98      522.20      7.06 o
   3   3   5      625.26      627.10      8.42 o
   4   3   5      119.97      121.88      3.15 o
   5   3   5      306.32      300.24      4.76 o
   6   3   5      193.07      182.94      4.74 o
   7   3   5      118.90      125.02      5.08 o
   8   3   5        7.49       10.03      4.42 o
   9   3   5       18.39       17.53      5.60 o
  10   3   5       13.60       15.22      8.77 o
  11   3   5        1.60        7.03     10.73 o
 -11   4   5        0.25       -2.39      8.55 o
 -10   4   5       41.06       43.10      8.85 o
  -9   4   5       10.98       17.18      8.04 o
  -8   4   5       58.81       63.00      7.69 o
  -7   4   5      142.30      149.72      8.41 o
  -6   4   5        7.95        9.51      5.17 o
  -5   4   5       70.40       61.73      4.74 o
  -4   4   5     1472.55     1236.13     28.87 o
  -3   4   5     4751.94     4577.61    188.95 o
  -2   4   5     1004.52      928.45     12.21 o
  -1   4   5      213.31      217.32      7.09 o
   0   4   5      326.98      389.16      9.14 o
   1   4   5     3286.33     3305.97     17.87 o
   2   4   5      371.08      361.11      5.19 o
   3   4   5       10.94        5.03      2.25 o
   4   4   5      527.51      539.06      4.86 o
   5   4   5      425.52      465.17     11.29 o
   6   4   5      431.79      421.69      6.26 o
   7   4   5      437.01      440.94      7.61 o
   8   4   5        7.64        2.98      4.99 o
   9   4   5        1.18        3.63      5.85 o
  10   4   5        9.13       14.10     14.95 o
  11   4   5        2.69       -5.21     15.37 o
 -11   5   5       14.47       17.21      8.92 o
 -10   5   5        2.55        1.34      7.90 o
  -9   5   5        0.31       -0.34      8.05 o
  -8   5   5       54.04       64.51      8.17 o
  -7   5   5      111.79       84.84      8.15 o
  -6   5   5      169.59      153.61      8.27 o
  -5   5   5        2.70        7.96      4.86 o
  -4   5   5      290.49      285.47      6.43 o
  -3   5   5      703.06      757.21      8.02 o
  -2   5   5       67.41       55.06      9.35 o
  -1   5   5      293.84      325.68      8.61 o
   0   5   5        5.27        3.34      3.55 o
   1   5   5      786.29      796.20      8.75 o
   2   5   5       20.38       25.79      2.92 o
   3   5   5       11.00        8.34      2.84 o
   4   5   5       58.21       60.00      3.19 o
   5   5   5       43.62       44.09      3.98 o
   6   5   5      494.96      467.32      8.35 o
   7   5   5       15.35       16.98      5.62 o
   8   5   5        0.33        0.13      5.66 o
   9   5   5       21.89       26.57     14.71 o
  10   5   5       44.57       56.70     14.29 o
 -11   6   5        5.75        7.49      9.14 o
 -10   6   5        3.46        2.39      8.26 o
  -9   6   5        6.21        2.91      8.09 o
  -8   6   5       62.67       55.81      8.56 o
  -7   6   5       46.36       36.14      7.63 o
  -6   6   5       40.98       17.08      7.11 o
  -5   6   5        2.12        4.12      5.32 o
  -4   6   5       86.51       90.02      5.02 o
  -3   6   5      104.47      106.29      8.86 o
  -2   6   5      272.43      278.31      7.49 o
  -1   6   5       22.43       15.42     10.97 o
   0   6   5       50.23       58.41      6.04 o
   1   6   5      139.51      131.62      4.84 o
   2   6   5       64.03       71.79      3.71 o
   3   6   5        0.24        0.58      3.25 o
   4   6   5       83.82       81.64      3.82 o
   5   6   5        6.80        2.96      3.48 o
   6   6   5      123.51      110.16      6.96 o
   7   6   5        9.98        9.17      5.85 o
   8   6   5        2.27        2.27      5.62 o
   9   6   5        3.70        6.29     12.32 o
  10   6   5       10.30        8.50     15.41 o
 -10   7   5        2.12        1.69      8.52 o
  -9   7   5       11.24       13.34      8.60 o
  -8   7   5        8.03       15.23      7.84 o
  -7   7   5      107.03      103.40      9.13 o
  -6   7   5      378.45      419.00     15.59 o
  -5   7   5      447.16      424.85     11.11 o
  -4   7   5      104.61      103.56      7.31 o
  -3   7   5        2.04        3.41      5.85 o
  -2   7   5       38.59       38.02      6.15 o
  -1   7   5       60.25       59.84      6.10 o
   0   7   5      169.96      189.62      9.64 o
   1   7   5      213.73      233.08      7.42 o
   2   7   5       52.65       53.36      4.63 o
   3   7   5      164.26      158.71      5.22 o
   4   7   5       52.13       52.88      4.40 o
   5   7   5       24.43       22.72      5.10 o
   6   7   5       17.28       14.99      6.26 o
   7   7   5        7.73        8.44      6.11 o
   8   7   5        0.44        2.32     13.44 o
   9   7   5       29.35       37.12     14.68 o
  10   7   5        6.65        6.22     15.22 o
 -10   8   5        1.42        1.79      8.48 o
  -9   8   5        4.05        3.72      8.26 o
  -8   8   5        1.39       -0.70      8.11 o
  -7   8   5        0.00        3.74      7.78 o
  -6   8   5        0.28       -0.97      7.41 o
  -5   8   5      123.54      128.90      9.27 o
  -4   8   5        2.49       -1.52      6.46 o
  -3   8   5        0.02        3.67     11.86 o
  -2   8   5        4.83        3.59      9.46 o
  -1   8   5      104.07      115.32     12.21 o
   0   8   5       24.96       21.01      5.50 o
   1   8   5       49.69       48.36      5.89 o
   2   8   5        8.79        5.67      4.35 o
   3   8   5       45.18       35.74      4.70 o
   4   8   5       62.26       63.03      5.93 o
   5   8   5      527.28      524.87     15.14 o
   6   8   5        2.85        6.98      6.49 o
   7   8   5        0.20        3.52      6.35 o
   8   8   5        3.86        4.21     11.89 o
   9   8   5       23.57       29.89     12.78 o
  -9   9   5        0.07        2.74      8.08 o
  -8   9   5        0.19        2.04      8.14 o
  -7   9   5        0.40        1.76      7.56 o
  -6   9   5       31.23       25.27      7.68 o
  -5   9   5        0.54       -0.94      7.16 o
  -4   9   5      415.44      377.80     18.61 o
  -3   9   5       63.31       60.07     12.94 o
  -2   9   5       10.09        8.42     11.12 o
  -1   9   5      273.49      290.36     17.56 o
   0   9   5       10.45       10.54     12.67 o
   1   9   5       17.78       20.01      5.55 o
   2   9   5        2.77        4.13      5.71 o
   3   9   5        8.35        8.09      4.56 o
   4   9   5        3.22        9.64      5.64 o
   5   9   5       74.85       81.90      7.51 o
   6   9   5       34.25       37.63      7.59 o
   7   9   5        1.01        4.05     11.51 o
   8   9   5        0.55        2.20     14.52 o
  -8  10   5        0.00       -2.52      8.38 o
  -7  10   5        4.53        7.15      7.94 o
  -6  10   5        1.49        2.32      7.37 o
  -5  10   5       24.11       30.26      8.19 o
  -4  10   5       21.66       27.73     14.10 o
  -3  10   5       35.93       38.97     12.17 o
  -2  10   5        6.26       10.20     11.82 o
  -1  10   5       87.16       91.99     13.48 o
   0  10   5        7.31       11.82     13.98 o
   1  10   5        0.05       -1.40      8.12 o
   2  10   5      184.89      202.22     13.97 o
   3  10   5      120.36      134.99      9.81 o
   4  10   5      121.02      130.73      9.73 o
   5  10   5        8.88       14.33      9.62 o
   6  10   5        5.43        8.38      7.43 o
   7  10   5        0.17        6.10     12.47 o
  -7  11   5        0.17        4.19      8.10 o
  -6  11   5       27.35       24.54      8.59 o
  -5  11   5        0.10        1.03      7.57 o
  -4  11   5        0.03        2.66     12.86 o
  -3  11   5        7.02        5.99     11.51 o
  -2  11   5        0.00       11.35     14.10 o
  -1  11   5       38.11       33.83     13.90 o
   0  11   5      108.68       96.32     16.15 o
   1  11   5       31.56       33.22      9.66 o
   2  11   5        6.95       11.09      8.07 o
   3  11   5        0.13        1.73      8.62 o
   4  11   5       14.65       12.54      8.66 o
   5  11   5        0.35       -4.44     10.12 o
   6  11   5       10.07       11.78     12.36 o
  -5  12   5        6.16        4.13     13.75 o
  -4  12   5        3.70        4.71     13.94 o
  -3  12   5        8.64       -6.53     14.48 o
  -2  12   5        0.20       -3.32     13.59 o
  -1  12   5        1.15        6.68     14.37 o
   0  12   5        6.80        5.06     12.13 o
   1  12   5       16.11       13.59     13.63 o
   2  12   5        0.03       -1.00      8.64 o
   3  12   5        7.88        2.89      8.77 o
   4  12   5        7.54        5.22      8.99 o
  -3  13   5        0.53       -3.94     12.86 o
  -2  13   5        2.72        6.53     12.55 o
  -1  13   5        0.74        3.98     13.40 o
   0  13   5        0.30        3.32     15.52 o
   1  13   5        4.09        6.99     13.98 o
   2  13   5       15.62       18.47      9.87 o
 -12   0   6        0.21        5.33     12.24 o
 -10   0   6       29.34       20.51     13.29 o
  -4   0   6       68.35       57.19      5.87 o
  -2   0   6     1022.92      991.70     15.34 o
   0   0   6      672.56      660.25     15.18 o
   2   0   6     2124.77     2172.16     10.82 o
   4   0   6      117.42      116.97      4.15 o
   6   0   6        3.86        2.52      3.86 o
   8   0   6        0.28        1.21      5.33 o
  10   0   6       36.26       34.37     11.78 o
 -12   1   6        3.38        4.90      8.68 o
 -11   1   6        2.20        7.38     11.86 o
 -10   1   6        2.19        0.45      8.68 o
  -9   1   6       23.11       15.38      7.62 o
  -8   1   6       90.06       96.83      6.82 o
  -7   1   6       21.61       24.28      4.61 o
  -6   1   6      160.64      167.07      6.01 o
  -5   1   6       42.41       31.44      4.26 o
  -4   1   6       62.16       69.70      4.18 o
  -3   1   6     2469.93     2398.73     25.21 o
  -2   1   6      426.29      442.79     15.51 o
  -1   1   6      746.57      788.43      9.54 o
   0   1   6      171.03      201.05      5.34 o
   1   1   6      157.29      195.64      2.89 o
   2   1   6      412.85      385.14      4.13 o
   3   1   6      794.48      870.31      6.04 o
   4   1   6     2295.83     2442.13     46.89 o
   5   1   6       16.40       18.14      2.43 o
   6   1   6        0.46       -0.09      2.97 o
   7   1   6      126.37      136.82      4.06 o
   8   1   6       32.38       33.74      3.54 o
   9   1   6        7.96        6.27      4.47 o
  10   1   6        3.65        1.75      8.08 o
  11   1   6        0.06       -0.49     10.09 o
 -12   2   6        9.56       14.52      9.69 o
 -11   2   6        0.01        6.03      9.34 o
 -10   2   6       17.68       13.16      8.58 o
  -9   2   6      116.63      110.97      9.36 o
  -8   2   6      173.14      158.40      9.04 o
  -7   2   6       11.95       15.34      4.47 o
  -6   2   6       38.17       35.13      5.22 o
  -5   2   6      312.37      270.14      5.99 o
  -4   2   6       63.84       72.85      3.92 o
  -3   2   6     3700.03     3786.37     20.92 o
  -2   2   6      500.98      477.36     16.32 o
  -1   2   6      325.23      384.67      7.99 o
   0   2   6       14.63       18.14      2.11 o
   1   2   6     1898.56     1954.70      8.32 o
   2   2   6     1109.77     1278.06     10.28 o
   3   2   6      183.00      136.94      3.64 o
   4   2   6     1024.81     1075.46      9.10 o
   5   2   6      210.22      179.61      3.40 o
   6   2   6      351.32      324.37      5.04 o
   7   2   6       37.09       39.00      4.03 o
   8   2   6        2.67        3.39      4.06 o
   9   2   6        7.44        8.43      4.46 o
  10   2   6       26.72       30.43     10.47 o
  11   2   6        0.00        0.57      9.87 o
 -12   3   6        0.74        2.25      9.56 o
 -11   3   6       13.23       17.03      9.52 o
 -10   3   6       22.02       24.49      8.71 o
  -9   3   6       32.11       30.44      7.64 o
  -8   3   6        9.69        5.17      5.41 o
  -7   3   6       27.95       19.88      5.34 o
  -6   3   6      862.62      893.44     19.90 o
  -5   3   6        8.50        6.12      3.44 o
  -4   3   6      324.26      305.93      7.10 o
  -3   3   6      271.18      276.99     11.21 o
  -2   3   6     1051.93      980.08     31.30 o
  -1   3   6      639.79      739.02     10.85 o
   0   3   6     1738.30     1988.10      8.08 o
   1   3   6      244.18      272.92      4.32 o
   2   3   6       38.91       47.91      2.23 o
   3   3   6       81.40       92.27      4.04 o
   4   3   6      418.44      401.00      6.79 o
   5   3   6        1.75        0.94      2.12 o
   6   3   6      310.37      319.18      6.25 o
   7   3   6      303.54      312.94      6.06 o
   8   3   6       62.99       56.31      4.47 o
   9   3   6        3.55        3.83      4.85 o
  10   3   6        4.06        1.05      8.28 o
  11   3   6        4.49        5.59      9.81 o
 -11   4   6        0.15        0.27      8.72 o
 -10   4   6        9.12       15.50      8.90 o
  -9   4   6       25.45       24.65      8.17 o
  -8   4   6       24.66       26.92      7.38 o
  -7   4   6       16.23       25.65      6.76 o
  -6   4   6       10.30       11.73      5.18 o
  -5   4   6       46.42       40.54      5.23 o
  -4   4   6     1098.97     1111.13     12.16 o
  -3   4   6       20.25       24.69      3.99 o
  -2   4   6       35.31       31.30      2.96 o
  -1   4   6     1027.92     1159.57     12.84 o
   0   4   6      248.83      292.81      4.24 o
   1   4   6      140.45      152.37      3.69 o
   2   4   6       59.62       56.81      3.15 o
   3   4   6       36.24       40.21      2.24 o
   4   4   6       84.42       80.18      3.09 o
   5   4   6       15.39       13.35      2.76 o
   6   4   6       10.15        9.14      3.26 o
   7   4   6        1.24        1.71      3.58 o
   8   4   6       15.22       20.44      4.60 o
   9   4   6        0.67        1.98      9.47 o
  10   4   6        2.33        2.01     12.16 o
  11   4   6        2.00        7.07     12.86 o
 -11   5   6        5.39        6.83      8.81 o
 -10   5   6        0.05        4.52      8.63 o
  -9   5   6       33.03       34.79      8.43 o
  -8   5   6        9.10        7.58      7.54 o
  -7   5   6       86.46       66.55      7.65 o
  -6   5   6        3.95       -0.84      6.09 o
  -5   5   6        5.18        8.69      4.75 o
  -4   5   6      311.02      320.06      7.10 o
  -3   5   6      525.42      514.33      8.07 o
  -2   5   6       95.78       88.93     10.67 o
  -1   5   6       55.22       57.97      5.52 o
   0   5   6       20.31       35.95      4.59 o
   1   5   6      126.88      138.99      4.15 o
   2   5   6      136.98      136.83      3.55 o
   3   5   6      126.99      128.66      3.51 o
   4   5   6      815.09      837.94      6.56 o
   5   5   6       71.30       63.98      4.03 o
   6   5   6      211.29      207.60      5.84 o
   7   5   6       37.94       38.91      6.33 o
   8   5   6        3.57        3.91      4.59 o
   9   5   6        1.68        5.41     12.82 o
  10   5   6       23.86       43.68     15.10 o
 -11   6   6        1.32       -4.03      8.80 o
 -10   6   6        6.28        3.77      8.83 o
  -9   6   6        8.86        5.42      7.93 o
  -8   6   6        6.09        3.76      7.34 o
  -7   6   6      135.86      136.65      9.29 o
  -6   6   6      310.50      187.51      9.16 o
  -5   6   6      287.41      286.57      9.14 o
  -4   6   6       12.47       15.73      4.25 o
  -3   6   6       38.40       42.37      4.16 o
  -2   6   6        1.52        2.71      4.92 o
  -1   6   6        1.25        0.09      6.57 o
   0   6   6        0.05       -0.52      4.83 o
   1   6   6      414.34      430.29      6.39 o
   2   6   6      230.73      233.47      4.71 o
   3   6   6       28.09       31.55      3.24 o
   4   6   6      430.33      450.03      5.85 o
   5   6   6        0.32        2.50      3.33 o
   6   6   6      242.40      278.98      8.03 o
   7   6   6       14.06       13.79      4.98 o
   8   6   6        9.89       15.87     13.83 o
   9   6   6        0.86       -5.17     14.37 o
  10   6   6        5.57        9.35     12.90 o
 -10   7   6        0.00       -0.33      8.54 o
  -9   7   6       29.32       13.55      8.10 o
  -8   7   6       13.34        6.19      7.56 o
  -7   7   6       91.98       97.58      9.04 o
  -6   7   6       50.31       45.77      7.90 o
  -5   7   6       14.37       14.82      6.67 o
  -4   7   6      163.40      143.10      9.03 o
  -3   7   6      358.04      294.60     16.35 o
  -2   7   6      305.51      342.65      8.72 o
  -1   7   6       40.28       44.26      6.24 o
   0   7   6       72.39       86.11      7.86 o
   1   7   6       21.42       29.73      8.11 o
   2   7   6       29.45       27.42      4.82 o
   3   7   6       24.12       16.23      3.89 o
   4   7   6       33.20       34.20      4.03 o
   5   7   6       75.54       73.56      5.29 o
   6   7   6       12.67       15.03      5.46 o
   7   7   6       56.54       68.96      6.35 o
   8   7   6       49.40       55.85     14.45 o
   9   7   6       11.37       12.44     13.94 o
 -10   8   6        0.67       -2.72      8.55 o
  -9   8   6        3.33        3.92      8.51 o
  -8   8   6        5.19        1.27      7.93 o
  -7   8   6        0.13       -0.13      7.62 o
  -6   8   6      120.87      121.60      8.95 o
  -5   8   6       42.21       42.42      7.67 o
  -4   8   6       54.53       46.22      6.56 o
  -3   8   6      155.58      167.05     13.80 o
  -2   8   6        5.04        8.65     12.86 o
  -1   8   6       61.73       53.65      8.25 o
   0   8   6        0.13        0.16      6.99 o
   1   8   6      141.82      146.47      6.66 o
   2   8   6      128.19      136.21      5.38 o
   3   8   6      110.96      128.78      6.41 o
   4   8   6        3.65        2.63      5.03 o
   5   8   6       17.13       20.04      7.72 o
   6   8   6       58.77       74.54      7.19 o
   7   8   6       81.19       75.33     13.83 o
   8   8   6        2.29        0.12     14.67 o
   9   8   6        1.14       -3.90     15.22 o
  -9   9   6        0.32        0.95      8.09 o
  -8   9   6       19.06       14.35      7.91 o
  -7   9   6        0.75        4.50      7.62 o
  -6   9   6        4.90       10.72      7.17 o
  -5   9   6        8.17        3.91      6.96 o
  -4   9   6      217.72      230.39      9.83 o
  -3   9   6       27.46       25.57     14.29 o
  -2   9   6      230.21      247.18     17.40 o
  -1   9   6        2.79        0.70     13.17 o
   0   9   6        0.92        4.09     13.01 o
   1   9   6       74.35       64.75      8.63 o
   2   9   6       42.84       43.58      4.81 o
   3   9   6       20.53       18.31      4.74 o
   4   9   6        4.38        8.43      5.30 o
   5   9   6       83.96       95.61      9.74 o
   6   9   6       13.80       13.77      6.73 o
   7   9   6        5.74        9.73     13.17 o
   8   9   6       17.75        8.15     12.74 o
  -8  10   6        3.01        7.80     14.37 o
  -7  10   6        2.91        0.24      7.76 o
  -6  10   6       21.87       16.94      7.64 o
  -5  10   6       24.33       19.43      7.53 o
  -4  10   6        3.85       -0.01      6.85 o
  -3  10   6       70.43       85.37     14.83 o
  -2  10   6       13.50       20.55     14.25 o
  -1  10   6        9.12       17.65     13.79 o
   0  10   6       45.33       48.28     13.87 o
   1  10   6       35.56       34.88     12.05 o
   2  10   6       38.65       42.21      6.20 o
   3  10   6      205.27      221.67     12.97 o
   4  10   6       52.89       51.01      8.12 o
   5  10   6        4.44        3.24      8.23 o
   6  10   6        0.02        1.93     13.86 o
   7  10   6        6.45        7.92     12.67 o
  -7  11   6        4.59        4.90     15.33 o
  -6  11   6        7.27       10.04     14.79 o
  -5  11   6        3.26       -0.18      7.29 o
  -4  11   6        7.46        5.10     14.44 o
  -3  11   6        0.02       -2.32     14.21 o
  -2  11   6        1.59        3.86     12.32 o
  -1  11   6       86.79       99.25     14.29 o
   0  11   6       34.48       36.61     11.82 o
   1  11   6        4.38        6.76     14.67 o
   2  11   6       73.44       73.26     12.69 o
   3  11   6       80.99       98.06     10.01 o
   4  11   6        1.03       -3.40      7.98 o
   6  11   6        0.17        8.23     11.89 o
  -5  12   6        1.55        2.47     12.82 o
  -4  12   6        4.32        7.41     15.02 o
  -3  12   6       18.95       16.80     15.22 o
  -2  12   6        1.88        3.59     15.14 o
  -1  12   6        3.76        2.39     11.86 o
   0  12   6        0.47        6.53     14.37 o
   1  12   6       82.50      114.77     17.81 o
   2  12   6        4.47        6.91     14.48 o
   3  12   6        7.40        3.24      8.35 o
   4  12   6        8.04        8.18      8.70 o
  -3  13   6        0.11        3.78     13.17 o
  -2  13   6        2.72        8.19     14.52 o
  -1  13   6        4.53        5.25     12.24 o
   0  13   6        0.45        4.36     16.03 o
   1  13   6        1.31        8.30     12.74 o
   2  13   6        1.84       -3.01     14.40 o
 -11   0   7        7.44        2.24     13.48 o
  -7   0   7      240.97      236.72     12.49 o
  -5   0   7     2500.99     2616.16     26.45 o
  -3   0   7      147.12      133.78      6.46 o
  -1   0   7     1013.01     1055.50     14.93 o
   1   0   7     3017.26     3006.58     17.70 o
   3   0   7      825.85      966.47      8.26 o
   5   0   7      904.36     1035.53     10.34 o
   7   0   7       59.55       56.48      5.70 o
   9   0   7       19.83       19.19     12.44 o
  11   0   7       19.68       35.65     13.98 o
 -12   1   7        1.07        4.17      9.60 o
 -11   1   7        2.99        5.45     13.59 o
 -10   1   7       12.70       18.46     11.28 o
  -9   1   7        5.53        0.89     12.05 o
  -8   1   7        0.38        0.07      5.55 o
  -7   1   7        2.37        0.72      5.06 o
  -6   1   7       32.09       37.96      6.56 o
  -5   1   7       45.72       53.20      5.49 o
  -4   1   7      652.87      644.61      8.17 o
  -3   1   7     1447.01     1388.67     27.34 o
  -2   1   7      131.79      166.99      9.36 o
  -1   1   7     1285.28     1455.88     33.99 o
   0   1   7        0.07        1.25      2.27 o
   1   1   7      820.46      869.18      5.35 o
   2   1   7      749.45      835.01      6.95 o
   3   1   7     1681.52     1744.79     22.01 o
   4   1   7      787.76      779.23     13.27 o
   5   1   7       23.94       19.11      1.79 o
   6   1   7       40.47       38.35      2.44 o
   7   1   7        0.40        1.31      2.76 o
   8   1   7        8.58       11.56      3.19 o
   9   1   7       20.26       24.46      5.29 o
  10   1   7        0.68        0.32     10.01 o
  11   1   7        0.02        5.74      9.29 o
 -12   2   7        0.04       -1.35     14.17 o
 -11   2   7        1.36       -2.78      8.20 o
 -10   2   7        0.42       -3.83      8.72 o
  -9   2   7        4.82        3.30      7.25 o
  -8   2   7        1.41        1.53      5.49 o
  -7   2   7        0.15       -0.94      4.25 o
  -6   2   7        0.35        0.33      4.84 o
  -5   2   7      291.81      300.75      7.48 o
  -4   2   7       27.15       31.38      3.48 o
  -3   2   7       10.84        7.74      3.02 o
  -2   2   7      223.44      217.15      6.84 o
  -1   2   7     2361.19     2338.93     16.95 o
   0   2   7        0.01        1.56      2.02 o
   1   2   7      291.31      340.60      5.55 o
   2   2   7      916.67     1056.64      8.22 o
   3   2   7      175.60      196.68      4.05 o
   4   2   7       17.34       25.44      3.76 o
   5   2   7      354.51      328.63      6.46 o
   6   2   7        2.91        3.02      1.61 o
   7   2   7       71.68       77.48      2.98 o
   8   2   7      147.56      167.06      4.45 o
   9   2   7        8.03        6.91      4.57 o
  10   2   7       19.12       25.75     10.21 o
  11   2   7        0.80        2.64      9.10 o
 -12   3   7        5.91        4.74      9.25 o
 -11   3   7        0.71       -0.87      8.73 o
 -10   3   7        0.91        3.38      8.40 o
  -9   3   7       33.96       35.09      7.91 o
  -8   3   7       40.31       38.74      5.81 o
  -7   3   7        1.11        2.79      4.89 o
  -6   3   7       98.61      110.67      5.81 o
  -5   3   7      639.56      632.55      8.68 o
  -4   3   7       51.04       63.79      3.56 o
  -3   3   7      217.31      219.24     13.75 o
  -2   3   7      323.28      332.37      8.45 o
  -1   3   7     2771.83     3013.46     22.88 o
   0   3   7       11.10       12.31      2.22 o
   1   3   7      432.38      472.89      4.20 o
   2   3   7      201.49      204.34      2.91 o
   3   3   7        9.82       14.63      3.26 o
   4   3   7      327.52      316.74      5.72 o
   5   3   7        6.74        5.65      4.16 o
   6   3   7       14.04       12.13      1.32 o
   7   3   7      221.04      177.93      5.61 o
   8   3   7      113.03      103.65      4.20 o
   9   3   7       13.49       19.65      9.79 o
  10   3   7       36.38       52.20     11.08 o
  11   3   7        3.04        4.17      9.62 o
 -11   4   7        1.40        3.60      8.28 o
 -10   4   7       17.56       18.68      8.79 o
  -9   4   7        4.01        4.55      7.71 o
  -8   4   7        1.71        0.43      6.86 o
  -7   4   7      136.43      153.35      8.40 o
  -6   4   7        2.24        4.12      5.88 o
  -5   4   7      507.00      532.44      8.57 o
  -4   4   7      605.39      575.29     10.03 o
  -3   4   7       99.64      103.21      4.08 o
  -2   4   7       14.18        8.08      3.17 o
  -1   4   7      303.44      272.52      6.40 o
   0   4   7       58.48       62.74      2.79 o
   1   4   7      187.74      191.49      4.02 o
   2   4   7        3.77        2.43      2.55 o
   3   4   7       40.65       43.36      2.48 o
   4   4   7      141.76      159.68      5.28 o
   5   4   7       17.87       21.17      4.36 o
   6   4   7      140.00      132.54      9.01 o
   7   4   7        0.48       -1.07      2.86 o
   8   4   7       23.87       15.44      3.43 o
   9   4   7        5.45        2.83      8.76 o
  10   4   7        1.44        5.02     14.91 o
 -11   5   7        6.05       10.05      8.84 o
 -10   5   7        0.47       -3.33      8.51 o
  -9   5   7       89.20       95.30      9.47 o
  -8   5   7      222.25      229.60     10.32 o
  -7   5   7       18.62       22.46      7.05 o
  -6   5   7      344.32      313.03     16.66 o
  -5   5   7        3.20        6.78      4.35 o
  -4   5   7      327.64      359.53      9.19 o
  -3   5   7      202.94      206.29      4.64 o
  -2   5   7      114.31       91.51      3.73 o
  -1   5   7       16.80       23.61      4.58 o
   0   5   7      900.77      920.42      7.39 o
   1   5   7      742.77      731.43      7.49 o
   2   5   7      175.84      168.45      4.45 o
   3   5   7      158.59      158.59      4.33 o
   4   5   7      228.70      227.15      5.21 o
   5   5   7      244.05      207.36      6.48 o
   6   5   7       48.87       34.63      3.33 o
   7   5   7       10.54       12.18      3.22 o
   8   5   7       17.78        6.14     14.14 o
   9   5   7        4.19        0.31     14.21 o
  10   5   7       46.79       57.01     15.68 o
 -11   6   7        0.44        2.44      8.80 o
 -10   6   7        0.35       -1.57      8.12 o
  -9   6   7        6.35        6.41      8.17 o
  -8   6   7       26.34       29.49      8.03 o
  -7   6   7       76.66       83.12      8.04 o
  -6   6   7       41.76       31.99      7.02 o
  -5   6   7      536.11      461.66     11.99 o
  -4   6   7      213.45      200.74      5.82 o
  -3   6   7      286.33      304.21      5.88 o
  -2   6   7      196.29      229.41      7.34 o
  -1   6   7      141.05      142.35     11.23 o
   0   6   7      692.00      694.65     10.34 o
   1   6   7      151.74      143.43      4.70 o
   2   6   7       14.72       18.06      3.55 o
   3   6   7      176.66      165.95      4.17 o
   4   6   7       25.08       22.67      3.05 o
   5   6   7      144.26      144.32      5.41 o
   6   6   7       70.52       65.91      5.81 o
   7   6   7       10.48       12.30      3.94 o
   8   6   7       44.91       51.99     11.94 o
   9   6   7        6.27        3.32     13.32 o
  10   6   7        6.27       12.01     15.95 o
 -10   7   7        4.74        1.46      8.37 o
  -9   7   7        0.12        4.72      8.13 o
  -8   7   7       26.92       10.62      7.84 o
  -7   7   7        0.22       -0.43      6.94 o
  -6   7   7      943.84      946.87     15.39 o
  -5   7   7        0.94       -0.14      6.09 o
  -4   7   7      199.30      194.79     12.35 o
  -3   7   7      176.71      195.18      6.27 o
  -2   7   7      168.56      158.04      8.90 o
  -1   7   7       11.60       15.71      7.02 o
   0   7   7      146.21      130.38      9.02 o
   1   7   7        0.00        1.22      4.72 o
   2   7   7      836.74      894.35     10.49 o
   3   7   7      135.66      131.81      4.78 o
   4   7   7      255.22      251.07      5.60 o
   5   7   7       43.82       39.94      4.08 o
   6   7   7        7.44        7.63      4.85 o
   7   7   7        0.01        9.73     13.98 o
   8   7   7      152.46      164.77     16.50 o
   9   7   7        0.19        2.51     13.82 o
  -9   8   7        0.20        2.30      7.70 o
  -8   8   7        0.35        0.60      7.29 o
  -7   8   7        4.21        4.01      7.17 o
  -6   8   7       42.19       37.59      7.23 o
  -5   8   7       11.59       11.32      6.65 o
  -4   8   7       63.93       54.53      6.57 o
  -3   8   7      258.96      231.64     16.55 o
  -2   8   7       27.50       30.59     13.32 o
  -1   8   7        1.77        1.78      7.07 o
   0   8   7       38.30       38.76      7.15 o
   1   8   7      208.39      226.40      6.92 o
   2   8   7       89.45       99.87      7.37 o
   3   8   7       34.27       22.49      4.93 o
   4   8   7      219.74      217.10      8.49 o
   5   8   7       14.53       15.55      4.39 o
   6   8   7       30.97       29.94      5.98 o
   7   8   7        2.77        4.67     12.78 o
   8   8   7        1.93        2.01     12.90 o
  -9   9   7        0.33       -5.14     12.67 o
  -8   9   7       76.57       71.78     13.23 o
  -7   9   7        3.68        2.52      7.09 o
  -6   9   7        8.48        6.23      6.70 o
  -5   9   7       17.39       24.83      7.01 o
  -4   9   7        0.43        2.78      6.21 o
  -3   9   7       43.89       44.46     14.41 o
  -2   9   7      106.42      106.14     16.03 o
  -1   9   7       18.12       20.08     12.01 o
   0   9   7      243.67      251.83     16.20 o
   1   9   7        4.67        5.89      5.15 o
   2   9   7        3.93        3.74      5.03 o
   3   9   7       22.20       17.80      4.70 o
   4   9   7        7.07        2.45      4.74 o
   5   9   7        6.92        5.81      6.50 o
   6   9   7        1.14        8.30     11.93 o
   7   9   7        9.53       13.17     14.56 o
   8   9   7       14.37       25.18     14.33 o
  -8  10   7        2.25        1.97     14.25 o
  -7  10   7        3.00        0.73     13.48 o
  -6  10   7       10.22        8.67      6.99 o
  -5  10   7       37.70       48.59      7.87 o
  -4  10   7       27.86       28.64      7.99 o
  -3  10   7       10.33        5.52     13.86 o
  -2  10   7       39.45       59.71     15.30 o
  -1  10   7       22.98       33.45     14.95 o
   0  10   7        2.70        2.09     11.04 o
   1  10   7       59.19       58.83      7.69 o
   2  10   7        8.41       13.10      6.98 o
   3  10   7       97.39       87.46      9.00 o
   4  10   7        4.01        3.37      7.02 o
   5  10   7        8.69        1.78      8.19 o
   6  10   7        8.13       14.40     14.44 o
   7  10   7        4.88        7.92     14.87 o
  -7  11   7        0.41        5.14     14.94 o
  -6  11   7        0.00        3.28     14.79 o
  -5  11   7        2.16        5.14     14.25 o
  -4  11   7        2.19        2.66      7.09 o
  -3  11   7       11.25       23.56     15.14 o
  -2  11   7        2.33        2.12     11.31 o
  -1  11   7        1.17        7.45     13.63 o
   0  11   7        3.63        8.73     12.98 o
   1  11   7       20.70       32.25     14.25 o
   2  11   7        0.24        4.98     14.25 o
   3  11   7       16.19       11.82     15.02 o
   4  11   7       41.48       43.00      8.65 o
   6  11   7       16.79       13.63     13.17 o
  -5  12   7       10.95       16.76     13.13 o
  -4  12   7        2.31        5.29     15.06 o
  -3  12   7       27.49       31.17     15.22 o
  -2  12   7       14.81       22.44     15.99 o
  -1  12   7        0.61        5.56     12.67 o
   0  12   7       51.24       62.92     16.57 o
   1  12   7        0.57        8.53     15.72 o
   2  12   7       58.90       74.55     16.22 o
   3  12   7        3.79       12.47     12.74 o
   4  12   7        7.18        0.58     15.91 o
  -2  13   7        0.30        1.70     15.25 o
  -1  13   7        0.22       -0.70     13.25 o
   0  13   7        1.13       -9.23     15.76 o
   1  13   7        7.96        8.34     12.82 o
 -12   0   8        5.51        8.11     12.55 o
 -10   0   8       26.93       29.74     13.83 o
  -4   0   8       19.81       24.45      5.48 o
  -2   0   8      383.54      410.29     12.25 o
   0   0   8     1213.41     1273.20     14.75 o
   2   0   8     1503.89     1584.33     16.36 o
   4   0   8      813.31      926.08     10.02 o
   6   0   8       34.36       31.81      4.50 o
   8   0   8      291.60      295.95     18.56 o
  10   0   8       60.23       62.85     15.91 o
 -12   1   8        0.14       -0.17      9.84 o
 -11   1   8        0.09       -1.78     12.28 o
 -10   1   8        0.04        6.68     12.82 o
  -9   1   8        0.00        1.35     12.43 o
  -8   1   8      134.52      127.62      8.72 o
  -7   1   8       16.05       17.73      5.28 o
  -6   1   8        5.72        2.18      6.10 o
  -5   1   8       29.87       35.54      5.37 o
  -4   1   8       30.48       27.96      4.41 o
  -3   1   8     1263.71     1282.09     13.26 o
  -2   1   8      409.69      449.56     12.87 o
  -1   1   8        3.41        9.10      4.90 o
   0   1   8     1157.71     1099.05     19.36 o
   1   1   8       65.98       67.56      2.59 o
   2   1   8       21.12       16.06      2.86 o
   3   1   8      343.83      329.19      4.81 o
   4   1   8      160.60      136.17      4.39 o
   5   1   8      235.73      219.08      5.44 o
   6   1   8      131.32      132.31      5.65 o
   7   1   8        0.00       -0.65      2.32 o
   8   1   8        4.89        1.30      2.77 o
   9   1   8       12.28       13.49      8.51 o
  10   1   8        7.80        8.00      9.82 o
  11   1   8       13.37       14.04      9.47 o
 -12   2   8        0.00       -4.29     13.52 o
 -11   2   8        7.40        0.15     13.67 o
 -10   2   8        2.97        7.61     12.74 o
  -9   2   8        9.46        0.66      8.29 o
  -8   2   8        0.27       -0.93      5.31 o
  -7   2   8      114.91      109.12      5.37 o
  -6   2   8       60.34       62.38      4.38 o
  -5   2   8      182.03      173.02      6.62 o
  -4   2   8        0.10        1.13      4.08 o
  -3   2   8        9.18        5.66      2.74 o
  -2   2   8     1086.61     1176.32     13.86 o
  -1   2   8     1607.32     1846.09     46.01 o
   0   2   8      306.20      315.78      4.40 o
   1   2   8      950.42      959.38      7.98 o
   2   2   8     1508.79     1572.69     10.81 o
   3   2   8      177.22      183.48      4.01 o
   4   2   8       19.22       13.28      3.10 o
   5   2   8      255.39      243.09      5.93 o
   6   2   8        0.00       -0.36      4.93 o
   7   2   8      198.79      177.24     10.55 o
   8   2   8        0.03       -0.14      2.80 o
   9   2   8        5.16        5.32      8.95 o
  10   2   8        1.87        6.14      9.02 o
  11   2   8        3.46        3.76     10.69 o
 -11   3   8        2.88       -0.62      9.15 o
 -10   3   8        0.89        4.06      7.88 o
  -9   3   8        1.39       -0.77      8.03 o
  -8   3   8        0.19        0.32      5.39 o
  -7   3   8        0.07        0.25      4.83 o
  -6   3   8        0.82        1.93      3.78 o
  -5   3   8      115.29      121.46      4.63 o
  -4   3   8      256.56      262.27      4.75 o
  -3   3   8        3.20        2.61      3.83 o
  -2   3   8      654.39      654.11     32.39 o
  -1   3   8      188.57      222.76      9.59 o
   0   3   8      134.11      136.39      6.91 o
   1   3   8     3471.89     3600.45     24.04 o
   2   3   8     1724.28     1814.61     18.67 o
   3   3   8      466.40      481.24      6.29 o
   4   3   8       38.18       36.67      3.59 o
   5   3   8        0.02        1.75      4.26 o
   6   3   8       40.41       47.27      5.97 o
   7   3   8      254.32      249.63      8.23 o
   8   3   8       16.33       20.18      6.13 o
   9   3   8       35.74       36.63      9.19 o
  10   3   8        8.38        5.57      9.64 o
 -11   4   8        5.58        3.64      8.40 o
 -10   4   8       13.45        7.61      8.60 o
  -9   4   8       11.25       12.96      8.18 o
  -8   4   8       48.30       51.59      7.40 o
  -7   4   8        1.58        0.74      6.05 o
  -6   4   8       19.03        9.08      5.61 o
  -5   4   8      116.27      140.50      5.74 o
  -4   4   8      129.97      132.75      4.64 o
  -3   4   8        3.48        4.63      2.10 o
  -2   4   8      420.56      430.65     32.62 o
  -1   4   8     1243.51     1341.11     42.40 o
   0   4   8     1195.27     1219.00     10.70 o
   1   4   8      792.24      714.72      6.53 o
   2   4   8       49.55       48.84      2.91 o
   3   4   8      296.07      289.27      5.71 o
   4   4   8       39.82       42.22      4.42 o
   5   4   8      142.12      135.62      5.72 o
   6   4   8       54.95       67.19      6.74 o
   7   4   8        7.42        6.91      5.68 o
   8   4   8        4.06        4.73      7.92 o
   9   4   8        1.99        5.61      8.83 o
  10   4   8        0.06        1.16      9.50 o
 -11   5   8        6.80       11.72     10.43 o
 -10   5   8        0.18        3.93      8.28 o
  -9   5   8       26.45       25.29      8.25 o
  -8   5   8       62.99       71.81      8.03 o
  -7   5   8        5.63       11.51      6.99 o
  -6   5   8      199.80      221.65      8.52 o
  -5   5   8      299.47      254.30      7.63 o
  -4   5   8      158.47      151.02      5.21 o
  -3   5   8        1.16        2.59      4.48 o
  -2   5   8      223.47      215.56     15.52 o
  -1   5   8      188.12      172.34     11.21 o
   0   5   8       46.55       51.89      3.48 o
   1   5   8      358.05      401.63      5.63 o
   2   5   8      192.89      183.47      4.51 o
   3   5   8        2.35        3.45      2.75 o
   4   5   8        3.87        6.14      4.89 o
   5   5   8      230.78      233.38      8.19 o
   6   5   8       54.63       32.59      8.15 o
   7   5   8        3.01        8.61     10.97 o
   8   5   8       94.45      103.15     15.03 o
   9   5   8       23.02       33.29     13.36 o
  10   5   8        1.48       -1.89     14.71 o
 -10   6   8        1.42       -0.81      7.99 o
  -9   6   8       16.45       21.41      7.92 o
  -8   6   8       81.64       78.94      8.21 o
  -7   6   8        4.27        4.81      7.04 o
  -6   6   8      662.51      634.22     12.18 o
  -5   6   8       46.15       44.75      6.36 o
  -4   6   8        1.44        5.04      4.42 o
  -3   6   8      398.88      447.42      6.29 o
  -2   6   8       17.67       31.18      5.32 o
  -1   6   8       99.72      118.54      8.65 o
   0   6   8      102.77      113.96      4.18 o
   1   6   8      147.73      139.02      4.57 o
   2   6   8       75.33       73.19      4.09 o
   3   6   8       54.70       58.57      4.04 o
   4   6   8       37.88       37.11      3.60 o
   5   6   8       11.44       11.38      5.98 o
   6   6   8       69.38       57.02     12.59 o
   7   6   8        0.47        0.46     14.02 o
   8   6   8       16.55       25.76     14.48 o
   9   6   8        2.15        2.74     15.25 o
 -10   7   8        2.72        4.98      8.27 o
  -9   7   8        8.43        6.93      7.58 o
  -8   7   8       31.79       17.93      7.49 o
  -7   7   8       79.77       74.66      8.21 o
  -6   7   8       15.37       11.31      6.45 o
  -5   7   8        0.66       -2.07      5.69 o
  -4   7   8      142.57      119.83      6.38 o
  -3   7   8        1.48        1.45      4.17 o
  -2   7   8       11.40        8.48      6.73 o
  -1   7   8      216.30      183.29     12.49 o
   0   7   8       54.55       61.59      5.27 o
   1   7   8        6.15        6.53      4.96 o
   2   7   8        0.82        3.72      4.37 o
   3   7   8       38.46       44.09      4.84 o
   4   7   8      162.28      137.42      5.70 o
   5   7   8       84.79       75.44      5.26 o
   6   7   8        9.18        8.88      3.89 o
   7   7   8        9.69        8.81     14.25 o
   8   7   8       15.60       19.46     15.45 o
   9   7   8       16.59       20.70     16.22 o
  -9   8   8        0.04        0.85      8.04 o
  -8   8   8       40.41       24.49      8.07 o
  -7   8   8       90.03       76.86      7.70 o
  -6   8   8        0.39        5.24      6.22 o
  -5   8   8       24.09       28.97      6.11 o
  -4   8   8      192.43      221.20      7.94 o
  -3   8   8       17.99       20.74      5.24 o
  -2   8   8       62.00       81.47     14.80 o
  -1   8   8       27.73       28.60      8.03 o
   0   8   8        0.10        3.13      4.44 o
   1   8   8        1.97        4.93      4.72 o
   2   8   8       39.15       33.50      6.62 o
   3   8   8       41.97       45.88      6.96 o
   4   8   8       46.10       37.82      4.93 o
   5   8   8       77.26       82.58      6.53 o
   6   8   8        2.59        4.02     13.25 o
   7   8   8       13.11       12.67     14.37 o
   8   8   8       36.84       27.50     12.90 o
  -9   9   8        1.24        4.44     15.18 o
  -8   9   8        1.09        8.30     15.14 o
  -7   9   8        0.06        3.81      6.73 o
  -6   9   8        0.00        2.18      6.66 o
  -5   9   8       22.42       12.41      6.40 o
  -4   9   8       25.22       21.84      5.96 o
  -3   9   8      201.43      214.04     18.48 o
  -2   9   8       31.16       35.26     14.79 o
  -1   9   8       97.93      102.12     13.64 o
   0   9   8       22.10       29.51      7.64 o
   1   9   8       39.33       41.42      5.30 o
   2   9   8       70.00       70.18      5.79 o
   3   9   8        0.21        2.65      5.04 o
   4   9   8        1.46        3.32     10.74 o
   5   9   8      111.78      113.67     15.53 o
   6   9   8       69.70       83.21     14.76 o
   7   9   8        0.02        4.09     15.29 o
  -8  10   8        5.48        1.47     15.22 o
  -7  10   8        7.96        1.78     12.59 o
  -6  10   8        3.65        7.76     12.43 o
  -5  10   8       56.85       51.05      7.34 o
  -4  10   8        1.41        3.00      6.31 o
  -3  10   8        0.60        3.98     14.29 o
  -2  10   8       22.29       16.11     14.91 o
  -1  10   8      436.50      535.68     23.84 o
   0  10   8       16.61       11.08     11.01 o
   1  10   8        4.71        5.29     13.63 o
   2  10   8        0.15        7.18     14.33 o
   3  10   8        3.83       -1.31     13.40 o
   4  10   8        6.03        1.35     11.28 o
   5  10   8       23.63       14.41     13.90 o
   6  10   8        2.64       -0.97     14.83 o
  -6  11   8        5.66        6.99     15.45 o
  -5  11   8        6.34       10.08     13.90 o
  -4  11   8       11.59       23.17     15.68 o
  -3  11   8        3.54        8.69     14.79 o
  -2  11   8        4.16        2.78     11.66 o
  -1  11   8        4.66        0.04     13.55 o
   0  11   8       27.63       32.87     13.63 o
   1  11   8       60.53       73.89     15.37 o
   2  11   8       27.63       30.78     15.22 o
   3  11   8      107.95      112.74     17.58 o
   4  11   8        0.10        3.78     13.98 o
  -5  12   8        0.42        0.73     13.25 o
  -4  12   8        2.86        8.23     15.64 o
  -3  12   8       15.15       18.11     15.37 o
  -2  12   8        9.88       22.24     16.18 o
  -1  12   8        2.59       15.14     12.63 o
   0  12   8       57.48       79.45     17.07 o
   1  12   8        8.98        6.99     15.64 o
   2  12   8        0.86        3.94     13.71 o
   3  12   8        0.01       -2.12     14.13 o
 -11   0   9        4.84        6.22     11.66 o
  -9   0   9       19.17       18.11     11.05 o
  -7   0   9      133.95      129.77      8.08 o
  -5   0   9        0.34       -0.63      5.23 o
  -3   0   9     1060.62     1169.03     19.95 o
  -1   0   9      800.73      776.02     14.55 o
   1   0   9      130.35      135.04      4.44 o
   3   0   9      328.96      335.81      4.15 o
   5   0   9        3.32        4.75      3.13 o
   7   0   9        8.15        6.84      4.33 o
   9   0   9        5.09        7.41     10.85 o
 -12   1   9        1.46        3.01     10.21 o
 -11   1   9        5.80       11.38      9.84 o
 -10   1   9       12.66        5.64     13.75 o
  -9   1   9        0.00       -4.29     13.05 o
  -8   1   9       29.67       32.28      7.23 o
  -7   1   9       11.09       11.71      5.18 o
  -6   1   9       22.41       21.80      5.68 o
  -5   1   9       66.83       84.00      5.67 o
  -4   1   9       71.41       69.55      4.69 o
  -3   1   9      345.66      347.48      7.07 o
  -2   1   9      700.22      737.70     16.09 o
  -1   1   9      378.22      366.52      6.45 o
   0   1   9       13.27        9.97      2.46 o
   1   1   9        5.64       13.95      2.40 o
   2   1   9       77.43       74.35      2.18 o
   3   1   9       18.91       17.45      2.92 o
   4   1   9       54.45       71.98      4.48 o
   5   1   9       73.86       69.12      4.72 o
   6   1   9       93.65       92.51      5.44 o
   7   1   9        0.64        0.79      1.69 o
   8   1   9       43.59       46.39      5.36 o
   9   1   9       68.81       68.34     10.28 o
  10   1   9        1.20        3.94      9.78 o
 -12   2   9        0.70        7.88     13.32 o
 -11   2   9        1.03        6.37     12.98 o
 -10   2   9        8.51       12.09     12.24 o
  -9   2   9       35.27       37.54     12.94 o
  -8   2   9        8.75       10.54      6.55 o
  -7   2   9        0.10        0.59      5.14 o
  -6   2   9       25.94       27.60      4.64 o
  -5   2   9       14.01       10.33      3.80 o
  -4   2   9       53.99       53.39      4.54 o
  -3   2   9      953.41     1000.65      8.82 o
  -2   2   9      292.74      335.14     10.53 o
  -1   2   9      564.30      545.96      9.89 o
   0   2   9      733.65      761.24      6.68 o
   1   2   9      145.53      180.39      3.49 o
   2   2   9      251.36      290.23      5.58 o
   3   2   9      400.01      435.13      5.44 o
   4   2   9       29.82       28.98      3.27 o
   5   2   9        0.77        0.32      4.11 o
   6   2   9       28.31       26.19      5.35 o
   7   2   9       10.55       14.65      5.45 o
   8   2   9        1.63        0.55      7.38 o
   9   2   9        3.70        6.39      8.53 o
  10   2   9        0.80        3.55     10.22 o
 -11   3   9       27.66       27.27     12.51 o
 -10   3   9       24.32       17.96     13.56 o
  -9   3   9        0.89        4.47      7.32 o
  -8   3   9      128.25      151.10      7.89 o
  -7   3   9       45.41       51.14      7.10 o
  -6   3   9       73.39       88.93      4.53 o
  -5   3   9      205.38      204.81      7.50 o
  -4   3   9      437.63      452.31     14.80 o
  -3   3   9       71.20       84.89     10.24 o
  -2   3   9      261.00      272.74      8.75 o
  -1   3   9     2292.03     2479.60     27.49 o
   0   3   9      115.31      124.62      6.46 o
   1   3   9      295.19      310.60      4.32 o
   2   3   9      138.70      121.32      7.28 o
   3   3   9      114.12      103.81      4.14 o
   4   3   9      104.20      108.64      4.20 o
   5   3   9        0.55        1.94      4.30 o
   6   3   9        0.03        2.45      5.65 o
   7   3   9        0.06        1.26      5.68 o
   8   3   9        1.49       -3.14      8.58 o
   9   3   9        1.88        2.95      9.71 o
  10   3   9        0.22       -1.00      9.71 o
 -11   4   9        0.09        1.75      8.77 o
 -10   4   9       38.67       37.21      8.58 o
  -9   4   9        1.88       -1.05      7.62 o
  -8   4   9       45.42       41.33      7.92 o
  -7   4   9       30.06       31.43      6.83 o
  -6   4   9       26.34       28.86      5.69 o
  -5   4   9      135.36      149.11      6.35 o
  -4   4   9       16.29       21.46      3.82 o
  -3   4   9       18.54       12.34      6.54 o
  -2   4   9        9.36        7.89      6.05 o
  -1   4   9      159.38      161.91      8.16 o
   0   4   9        7.25        4.45      1.98 o
   1   4   9      171.36      186.95      4.01 o
   2   4   9      924.55      897.75     12.35 o
   3   4   9      368.78      373.83      6.24 o
   4   4   9       23.04       22.78      3.70 o
   5   4   9      328.78      332.16      7.38 o
   6   4   9      203.41      208.61      8.21 o
   7   4   9        7.29        4.26      5.71 o
   8   4   9        6.42        9.55      8.40 o
   9   4   9       21.05       29.29     10.44 o
  10   4   9        0.20        1.18     10.00 o
 -11   5   9        0.24        4.99      8.66 o
 -10   5   9       14.69       13.78      8.45 o
  -9   5   9        1.60        1.51      7.62 o
  -8   5   9       92.52       95.15     10.24 o
  -7   5   9        3.04        5.63      6.56 o
  -6   5   9       34.51       31.69      6.18 o
  -5   5   9       44.06       48.22      5.13 o
  -4   5   9      546.25      513.20      8.85 o
  -3   5   9       20.29       12.83      3.46 o
  -2   5   9      439.55      381.86     10.88 o
  -1   5   9      150.08      168.69      8.33 o
   0   5   9     1640.04     1744.37     18.84 o
   1   5   9       72.38       63.25      3.45 o
   2   5   9       40.37       40.84      3.37 o
   3   5   9       32.04       28.56      2.66 o
   4   5   9       16.55       15.50      5.14 o
   5   5   9      783.25      754.07     10.35 o
   6   5   9      209.13      209.56     17.16 o
   7   5   9      115.54      117.11     13.79 o
   8   5   9       10.10        1.35     11.24 o
   9   5   9        8.51       20.51     15.64 o
 -10   6   9        1.85        0.63      8.16 o
  -9   6   9        4.48        5.31      7.26 o
  -8   6   9       17.60        8.50      6.81 o
  -7   6   9      131.92      131.30      8.12 o
  -6   6   9       47.19       45.50      6.49 o
  -5   6   9       95.80       97.41      6.09 o
  -4   6   9        9.86        6.66      3.75 o
  -3   6   9       49.01       50.16      2.77 o
  -2   6   9       32.34       22.47      1.79 o
  -1   6   9        6.19        4.14      2.02 o
   0   6   9        0.00        1.24      2.86 o
   1   6   9      109.91      110.40      4.34 o
   2   6   9      231.26      250.15      5.47 o
   3   6   9       61.78       58.07      3.91 o
   4   6   9      435.95      439.37     20.60 o
   5   6   9       48.47       64.67      6.43 o
   6   6   9       48.66       58.52     12.67 o
   7   6   9        0.24       -1.12     14.25 o
   8   6   9        9.30       14.91     15.18 o
   9   6   9        1.46       -3.09     15.33 o
 -10   7   9       39.86       38.04     14.37 o
  -9   7   9        0.00        1.41      7.40 o
  -8   7   9        2.40       -2.53      6.90 o
  -7   7   9        1.01        5.03      6.37 o
  -6   7   9       21.27       22.51      6.00 o
  -5   7   9       50.00       50.69      5.66 o
  -4   7   9      201.47      210.64      7.21 o
  -3   7   9       40.20       41.11      3.97 o
  -2   7   9      160.89      179.13      9.34 o
  -1   7   9       70.84       75.93      5.26 o
   0   7   9        5.91        5.75      4.07 o
   1   7   9       32.68       30.85      5.22 o
   2   7   9       41.96       49.73      4.72 o
   3   7   9      290.53      307.37      7.07 o
   4   7   9       79.08       64.70      4.51 o
   5   7   9        2.52       -4.17     12.20 o
   6   7   9       18.34       16.07     12.13 o
   7   7   9       12.05       20.16     14.87 o
   8   7   9        4.69        8.03     15.41 o
  -9   8   9        2.83        3.59     14.56 o
  -8   8   9        0.08        2.33      6.64 o
  -7   8   9        1.02        2.91      6.60 o
  -6   8   9       42.66       33.55      6.53 o
  -5   8   9       65.84       80.82      6.41 o
  -4   8   9        0.11        0.96      4.86 o
  -3   8   9      251.29      237.83      6.92 o
  -2   8   9      388.21      411.15     20.43 o
  -1   8   9      455.55      459.67     13.13 o
   0   8   9        6.83        8.08      4.20 o
   1   8   9        0.26        0.91      4.46 o
   2   8   9        0.58       -0.79      5.79 o
   3   8   9        4.90        6.16      6.27 o
   4   8   9        3.40        5.21      4.29 o
   5   8   9        4.37        2.09     12.74 o
   6   8   9       34.65       28.23     14.87 o
   7   8   9        3.76       -1.47     14.17 o
   8   8   9       51.22       47.43     14.75 o
  -8   9   9        6.68        8.61     13.17 o
  -7   9   9        6.59       10.58     15.02 o
  -6   9   9        6.14        8.80      6.35 o
  -5   9   9        0.60        3.57      5.62 o
  -4   9   9        2.33        3.98      5.16 o
  -3   9   9       13.43       22.04      5.24 o
  -2   9   9       20.35       20.82     13.94 o
  -1   9   9      172.83      150.93     16.08 o
   0   9   9       87.39       94.56      5.56 o
   1   9   9        2.99        3.03      4.73 o
   2   9   9       14.12       18.61      4.95 o
   3   9   9       37.79       37.25      5.45 o
   4   9   9       44.71       45.19     11.94 o
   5   9   9        0.17       -6.02     11.82 o
   6   9   9       27.07       25.68     14.68 o
   7   9   9        2.19       13.01     15.76 o
  -7  10   9        7.00       13.98     15.45 o
  -6  10   9        2.96        7.72     15.37 o
  -5  10   9       21.53       18.31     15.10 o
  -4  10   9       11.57       13.71     15.49 o
  -3  10   9        7.43       11.90      5.58 o
  -2  10   9        2.63       -0.85     14.91 o
  -1  10   9       14.78       28.73     15.33 o
   0  10   9       15.15       12.24     12.20 o
   1  10   9        1.54        2.43     13.25 o
   2  10   9      189.19      232.13     18.44 o
   3  10   9        9.85        5.21     12.16 o
   4  10   9        2.50        5.33     12.78 o
   5  10   9        0.82       -1.66     14.25 o
   6  10   9        3.01       -5.56     15.41 o
  -6  11   9        0.07        2.28     14.56 o
  -5  11   9        1.48       -1.78     12.43 o
  -4  11   9        6.53        2.55     14.83 o
  -3  11   9        0.86        3.82     13.98 o
  -2  11   9       31.52       32.37     14.75 o
  -1  11   9       18.50       11.93     11.97 o
   0  11   9        2.70        5.99     11.89 o
   1  11   9        5.03        2.78     15.02 o
   2  11   9        2.15       -2.20     13.09 o
   3  11   9        1.25        8.15     14.98 o
   4  11   9        0.10       -1.31     15.02 o
   5  11   9        2.57       -2.59     15.10 o
  -4  12   9        0.64        4.21     15.56 o
  -3  12   9        1.43        4.09     16.41 o
  -2  12   9        5.64       11.01     15.79 o
  -1  12   9        0.01        1.24     13.40 o
   0  12   9        6.35       10.16     14.33 o
   1  12   9       23.12       18.27     14.10 o
   2  12   9        0.02        0.50     12.43 o
   3  12   9        2.48       12.98     15.87 o
 -12   0  10        0.17       -0.73     15.14 o
 -10   0  10        2.45        2.20     13.90 o
  -8   0  10        0.27       15.02     12.40 o
  -6   0  10      105.08      107.85     12.91 o
  -4   0  10      148.59      130.76      6.37 o
  -2   0  10      394.53      400.44     13.33 o
   0   0  10      813.55      819.71     13.92 o
   2   0  10      973.70      968.01      8.45 o
   4   0  10       15.22       16.18      2.79 o
   6   0  10       67.31       72.28      4.13 o
   8   0  10      190.94      184.14     16.39 o
  10   0  10        2.99        7.38     14.06 o
 -11   1  10        0.93        2.20     10.25 o
 -10   1  10        0.90       -7.53     13.79 o
  -9   1  10        2.92        1.20     13.25 o
  -8   1  10        3.01        7.16      6.68 o
  -7   1  10       64.04       62.02      5.65 o
  -6   1  10       35.22       33.73      6.78 o
  -5   1  10       11.31       20.68      5.08 o
  -4   1  10      367.20      376.13      7.82 o
  -3   1  10      413.98      441.56      7.43 o
  -2   1  10      881.46      976.71     13.85 o
  -1   1  10       20.76       17.35      3.95 o
   0   1  10       55.59       50.31      3.06 o
   1   1  10     2452.12     2564.44     12.48 o
   2   1  10      275.95      325.41      3.74 o
   3   1  10       17.81       17.61      2.95 o
   4   1  10      309.58      323.07      9.12 o
   5   1  10       46.45       42.66      4.54 o
   6   1  10        9.62        8.49      4.39 o
   7   1  10        4.91       10.76      4.85 o
   8   1  10       55.67       53.75      9.33 o
   9   1  10        6.75        5.78      8.79 o
  10   1  10        0.14       -2.32      8.93 o
 -11   2  10        1.57        4.40     14.44 o
 -10   2  10        8.92       18.54     14.56 o
  -9   2  10        7.81        6.84     10.77 o
  -8   2  10        0.70        0.75      6.78 o
  -7   2  10       39.49       42.49     12.13 o
  -6   2  10       72.16       71.75      5.61 o
  -5   2  10        0.53        1.48      4.04 o
  -4   2  10       53.13       52.06      4.40 o
  -3   2  10        0.46        1.21      2.59 o
  -2   2  10      120.74      107.25      3.38 o
  -1   2  10      470.38      431.62     18.58 o
   0   2  10       58.69       57.00      3.36 o
   1   2  10      137.38      132.69      3.39 o
   2   2  10      284.81      307.61      6.06 o
   3   2  10       33.72       45.14      3.62 o
   4   2  10        0.00        0.91      3.21 o
   5   2  10       11.65        8.52      4.07 o
   6   2  10       55.04       54.47      5.77 o
   7   2  10       16.73       20.04      5.35 o
   8   2  10       29.43       41.40      9.76 o
   9   2  10        0.07        4.69      9.48 o
  10   2  10       10.07       19.21     10.03 o
 -11   3  10        8.05        8.57     14.79 o
 -10   3  10        0.72       -3.13     12.78 o
  -9   3  10       23.94       24.02     14.37 o
  -8   3  10       74.01       65.88      7.85 o
  -7   3  10       11.10        9.54     12.82 o
  -6   3  10      321.12      324.23      7.56 o
  -5   3  10        0.98        3.06      4.06 o
  -4   3  10      125.24      118.84      4.89 o
  -3   3  10      255.59      233.09      9.11 o
  -2   3  10      287.88      319.60      9.52 o
  -1   3  10      709.46      794.05     12.79 o
   0   3  10       93.01       75.36      2.83 o
   1   3  10        4.42        5.30      3.21 o
   2   3  10      696.90      627.91     27.96 o
   3   3  10      198.90      204.91      4.92 o
   4   3  10       48.75       60.65      3.92 o
   5   3  10      231.43      241.98      6.49 o
   6   3  10      255.76      266.75      8.21 o
   7   3  10       16.91       15.62      5.80 o
   8   3  10        0.50       -0.59      7.65 o
   9   3  10      105.36      112.40     11.26 o
  10   3  10       19.08       22.26     10.40 o
 -11   4  10        1.00        4.33     14.52 o
 -10   4  10        5.82        9.35     12.28 o
  -9   4  10       16.66       16.62      7.65 o
  -8   4  10      168.54      164.11     15.02 o
  -7   4  10       73.33       76.17      7.73 o
  -6   4  10       15.19       27.61     13.13 o
  -5   4  10       12.86       16.68     10.89 o
  -4   4  10        0.35        1.73      6.71 o
  -3   4  10        0.88        0.61      7.31 o
  -2   4  10       27.26       34.74      6.66 o
  -1   4  10       95.80       82.66      6.89 o
   0   4  10      248.09      257.97      6.17 o
   1   4  10      222.05      224.87      4.26 o
   2   4  10      287.55      317.54      4.04 o
   3   4  10       61.62       68.08      4.17 o
   4   4  10       21.92       19.25      3.87 o
   5   4  10       79.88       75.69      5.42 o
   6   4  10      173.18      171.46      7.70 o
   7   4  10       28.62       25.81      6.29 o
   8   4  10        4.18        8.41      9.44 o
   9   4  10        4.95       12.35      8.82 o
  10   4  10        3.98        3.68     10.54 o
 -11   5  10        1.05       -0.40      8.61 o
 -10   5  10       10.03       12.27      8.27 o
  -9   5  10        8.61        6.26      7.65 o
  -8   5  10       33.23       27.38      7.59 o
  -7   5  10        8.69        7.54      6.47 o
  -6   5  10      328.98      333.66      9.09 o
  -5   5  10        2.80        3.71      4.28 o
  -4   5  10        3.52        5.95     12.43 o
  -3   5  10      168.86      168.65      8.82 o
  -2   5  10       34.34       38.19      7.14 o
  -1   5  10      273.43      258.83     13.15 o
   0   5  10      138.02      116.12      4.76 o
   1   5  10       10.90       11.71      2.96 o
   2   5  10       13.01       19.48      3.04 o
   3   5  10      112.18       99.16      9.26 o
   4   5  10      101.56      104.58      6.18 o
   5   5  10      110.44       95.70      5.85 o
   6   5  10       17.17       21.63     13.86 o
   7   5  10       65.64       78.30     13.44 o
   8   5  10       24.43       26.80     13.40 o
   9   5  10        4.58        7.57     15.72 o
 -10   6  10       20.16       19.72      8.40 o
  -9   6  10        6.16        5.95      7.40 o
  -8   6  10        0.48        2.06      6.59 o
  -7   6  10       20.82       31.86      6.50 o
  -6   6  10       94.34       83.64      6.48 o
  -5   6  10       23.99       19.06      4.19 o
  -4   6  10      568.56      501.42     20.30 o
  -3   6  10       25.76       26.29      7.86 o
  -2   6  10      296.02      257.71     10.03 o
  -1   6  10       92.85      106.22     13.45 o
   0   6  10       91.42       76.68      3.58 o
   1   6  10       40.29       36.72      3.55 o
   2   6  10      119.22      115.25      4.45 o
   3   6  10      590.95      610.47      9.37 o
   4   6  10        3.70        2.12      1.58 o
   5   6  10       54.59       51.92      9.52 o
   6   6  10       49.13       62.07     12.63 o
   7   6  10        0.02       -3.05     14.64 o
   8   6  10        0.85        1.70     15.29 o
   9   6  10        3.42        0.46     14.37 o
 -10   7  10        0.03       -1.31     14.37 o
  -9   7  10        7.48        3.59     15.18 o
  -8   7  10        0.12       -2.51      6.56 o
  -7   7  10       48.63       38.38      6.47 o
  -6   7  10       12.41        9.14      5.22 o
  -5   7  10       68.28       56.51      5.06 o
  -4   7  10        5.43       11.16      3.18 o
  -3   7  10      405.17      341.10     24.90 o
  -2   7  10       32.51       31.41      7.93 o
  -1   7  10       16.12       13.60      2.32 o
   0   7  10       16.30       12.80      3.76 o
   1   7  10       61.63       63.22      5.37 o
   2   7  10        0.77        0.91      4.00 o
   3   7  10      102.46      109.43      5.20 o
   4   7  10      183.63      166.70      9.17 o
   5   7  10        2.16       -0.19     12.16 o
   6   7  10      100.39       93.53     14.14 o
   7   7  10       38.23       43.72     16.18 o
   8   7  10        7.18        9.73     15.64 o
  -9   8  10       10.40        5.02     16.14 o
  -8   8  10       32.23       26.80     15.87 o
  -7   8  10       88.76       79.81     14.91 o
  -6   8  10        1.08        2.71      5.39 o
  -5   8  10       63.74       68.46      9.27 o
  -4   8  10       64.50       66.65      4.49 o
  -3   8  10       45.71       42.64      3.60 o
  -2   8  10        7.91        8.03      2.12 o
  -1   8  10       17.18       20.68      4.11 o
   0   8  10      164.26      168.70      5.51 o
   1   8  10       58.01       50.14      4.82 o
   2   8  10      187.59      178.98     14.17 o
   3   8  10        5.97        7.17      4.32 o
   4   8  10       53.35       51.06      7.37 o
   5   8  10        6.77        0.42     12.74 o
   6   8  10       22.96       28.19     15.64 o
   7   8  10        0.29        0.54     13.48 o
  -8   9  10       21.13       27.77     16.38 o
  -7   9  10        0.02        2.16     12.74 o
  -6   9  10        4.02       12.40     12.59 o
  -5   9  10        4.32       15.02     14.98 o
  -4   9  10        3.25        5.38      4.26 o
  -3   9  10        9.50        6.56      3.85 o
  -2   9  10        2.89        0.54     11.35 o
  -1   9  10       10.34        9.84      4.35 o
   0   9  10       30.37       19.12      5.13 o
   1   9  10       94.81       87.13      5.67 o
   2   9  10      144.78      131.84     17.56 o
   3   9  10        0.26        4.40     13.28 o
   4   9  10       16.36       19.97     13.21 o
   5   9  10        0.49       -1.85     12.01 o
   6   9  10       31.82       46.00     16.57 o
   7   9  10        0.01        5.17     15.64 o
  -7  10  10        1.68        4.29     14.40 o
  -6  10  10       25.85       25.64     15.33 o
  -5  10  10       46.62       46.04     14.83 o
  -4  10  10        0.00        4.63     11.93 o
  -3  10  10       54.58       40.29     14.79 o
  -2  10  10       18.04       18.23     13.63 o
  -1  10  10       27.26       24.06     12.47 o
   0  10  10       11.91       25.10     14.95 o
   1  10  10        0.36        0.23     11.66 o
   2  10  10        6.23        7.61     11.43 o
   3  10  10        2.79        0.15     12.82 o
   4  10  10        0.78       -5.21     14.17 o
   5  10  10        3.75        0.27     12.51 o
   6  10  10        4.24        7.07     15.45 o
  -6  11  10        1.30        2.36     13.90 o
  -5  11  10        3.02        5.33     16.26 o
  -4  11  10       24.99       24.25     13.40 o
  -3  11  10        2.83        9.11     13.21 o
  -2  11  10        1.50       10.66     15.87 o
  -1  11  10        5.08        4.87     14.21 o
   0  11  10       53.79       44.42     15.68 o
   1  11  10        8.90        6.60     15.45 o
   2  11  10        9.35        6.33     13.59 o
   3  11  10       39.03       59.09     14.21 o
   4  11  10        8.08        2.93     13.79 o
  -3  12  10       10.92        8.81     14.95 o
  -2  12  10        0.00       -9.58     12.94 o
  -1  12  10        1.89        1.04     16.14 o
   0  12  10        0.35       -0.58     14.06 o
   1  12  10        2.74       10.08     14.10 o
   2  12  10        0.92        2.66     15.72 o
 -11   0  11       20.78       20.66     14.06 o
  -9   0  11       13.89       13.36     14.02 o
  -7   0  11       70.33       73.01      9.97 o
  -5   0  11      210.48      188.67      7.52 o
  -3   0  11      106.17      103.69     11.01 o
  -1   0  11      142.37      175.17      9.59 o
   1   0  11      563.90      574.52     17.80 o
   3   0  11      732.72      752.32      6.75 o
   5   0  11      150.46      141.79      6.80 o
   7   0  11        3.39        6.99     12.32 o
   9   0  11        0.60        9.92     13.63 o
 -11   1  11        0.05        5.99     10.60 o
 -10   1  11       15.65       12.41      9.69 o
  -9   1  11        1.15        7.30     13.94 o
  -8   1  11       29.23       30.08      7.05 o
  -7   1  11       18.58       12.07      5.18 o
  -6   1  11        0.11       -0.93      6.09 o
  -5   1  11      462.26      462.83      9.51 o
  -4   1  11      110.94      105.66      6.49 o
  -3   1  11     1913.02     2024.78     22.21 o
  -2   1  11       71.19       78.87      6.36 o
  -1   1  11      223.28      210.85      7.08 o
   0   1  11     1351.78     1373.66     11.80 o
   1   1  11       23.85       28.12      2.79 o
   2   1  11      414.96      401.62      4.31 o
   3   1  11      379.87      394.13      5.52 o
   4   1  11      101.88       99.22      4.83 o
   5   1  11      230.52      237.68      6.33 o
   6   1  11      105.28      104.41      5.95 o
   7   1  11      209.28      184.43     10.90 o
   8   1  11        0.20        5.63      9.38 o
   9   1  11       10.30       12.59      9.42 o
  10   1  11       14.79       22.19     10.51 o
 -11   2  11        5.39       -0.62     12.71 o
 -10   2  11       49.10       65.93     15.45 o
  -9   2  11       30.74       40.09     13.67 o
  -8   2  11        0.44        1.67      6.93 o
  -7   2  11        3.59        4.21     11.86 o
  -6   2  11       37.70       36.01      4.89 o
  -5   2  11       59.46       64.70      5.21 o
  -4   2  11       40.76       49.44      4.35 o
  -3   2  11       84.03       88.21      4.73 o
  -2   2  11       98.91       97.41      5.18 o
  -1   2  11        3.07        2.17      2.02 o
   0   2  11     1102.62     1105.80     20.10 o
   1   2  11      215.48      214.48      5.12 o
   2   2  11       27.26       32.11      2.00 o
   3   2  11      122.82      123.14      4.42 o
   4   2  11      356.49      357.97      9.95 o
   5   2  11       42.25       35.23      5.19 o
   6   2  11      558.88      512.91      9.58 o
   7   2  11       73.26       68.46      9.29 o
   8   2  11        0.58       -0.89      8.41 o
   9   2  11       14.69       11.07     10.19 o
  10   2  11       17.61        6.69      9.79 o
 -11   3  11        1.52        6.87     12.55 o
 -10   3  11       15.80       17.96     14.64 o
  -9   3  11        3.17        3.28     12.82 o
  -8   3  11        5.41        2.45      6.68 o
  -7   3  11        0.00       -1.39     12.43 o
  -6   3  11      283.88      293.92      7.44 o
  -5   3  11      130.19      135.90      5.75 o
  -4   3  11       16.05       20.96      2.91 o
  -3   3  11        2.95        0.40      6.10 o
  -2   3  11      535.10      554.54     12.11 o
  -1   3  11       28.67       29.89      6.37 o
   0   3  11       74.57       84.25      3.12 o
   1   3  11       34.06       37.16      2.85 o
   2   3  11       34.16       27.07      1.39 o
   3   3  11       43.96       40.80      4.43 o
   4   3  11      223.35      229.15      5.24 o
   5   3  11       86.63       83.52      5.38 o
   6   3  11       18.79       13.21      5.27 o
   7   3  11      163.99      154.04     13.97 o
   8   3  11        0.21        2.39      8.91 o
   9   3  11       10.56       18.24      9.28 o
 -11   4  11        0.25        6.14     12.82 o
 -10   4  11        5.93        5.75     14.37 o
  -9   4  11       20.16       36.26     15.06 o
  -8   4  11      108.60      116.49     14.64 o
  -7   4  11        4.82       10.00     12.13 o
  -6   4  11      156.29      158.77     14.46 o
  -5   4  11      167.91      176.19     14.84 o
  -4   4  11      122.49      122.51     14.18 o
  -3   4  11       17.99       28.82      6.39 o
  -2   4  11       67.72       72.67      7.83 o
  -1   4  11      341.00      366.17     10.79 o
   0   4  11      302.05      308.35     10.39 o
   1   4  11       42.81       47.03      4.14 o
   2   4  11      305.48      318.03      4.01 o
   3   4  11       45.57       50.13      4.17 o
   4   4  11      146.18      149.07      4.96 o
   5   4  11       89.50       85.54      4.77 o
   6   4  11       23.69       18.16      5.94 o
   7   4  11       32.02       34.89      8.59 o
   8   4  11       10.68       15.06      9.20 o
   9   4  11       22.44       33.21      9.59 o
 -10   5  11        0.00        6.80     14.79 o
  -9   5  11       17.83       30.59     12.82 o
  -8   5  11       21.99       27.54     14.41 o
  -7   5  11        0.33        0.42     10.74 o
  -6   5  11        3.90        4.90     12.16 o
  -5   5  11      165.43      171.96     16.74 o
  -4   5  11      181.09      157.03     15.15 o
  -3   5  11       43.20       43.57     10.39 o
  -2   5  11        6.59        6.74      6.69 o
  -1   5  11      553.74      523.28     23.48 o
   0   5  11      129.81      138.08      5.92 o
   1   5  11       40.30       36.38      3.17 o
   2   5  11        8.09        8.44      2.84 o
   3   5  11       38.14       32.62      5.22 o
   4   5  11       88.97       92.90      6.21 o
   5   5  11        0.10        0.21      4.72 o
   6   5  11       88.59       97.28     15.61 o
   7   5  11      118.68      129.28     14.14 o
   8   5  11        5.66       11.47     13.01 o
   9   5  11        0.01        0.08     15.95 o
 -10   6  11        3.32       -4.25     14.75 o
  -9   6  11        1.18        6.20      7.11 o
  -8   6  11        8.54       16.03      6.66 o
  -7   6  11       11.47       13.61      6.02 o
  -6   6  11       16.04       16.79      5.02 o
  -5   6  11      110.96      110.86     14.49 o
  -4   6  11       36.02       37.85     14.83 o
  -3   6  11      496.93      459.15     13.03 o
  -2   6  11        3.85        3.71      6.75 o
  -1   6  11        2.32        5.90      6.02 o
   0   6  11        1.45        0.18      2.12 o
   1   6  11       10.01       12.29      3.39 o
   2   6  11      102.56      110.25      4.66 o
   3   6  11      214.77      207.84      4.80 o
   4   6  11       71.39       78.84      7.44 o
   5   6  11       19.64       15.14      8.33 o
   6   6  11       75.47       95.69     16.03 o
   7   6  11      135.62      153.94     18.32 o
   8   6  11        6.62        4.83     15.45 o
  -9   7  11        3.60        7.34     15.60 o
  -8   7  11        0.08       -0.62     15.06 o
  -7   7  11        9.71       10.03      5.71 o
  -6   7  11        0.36       -0.94      4.44 o
  -5   7  11        7.37        5.03      3.17 o
  -4   7  11       95.32       68.12     14.91 o
  -3   7  11       87.20       86.85     15.49 o
  -2   7  11       17.00       19.31      7.17 o
  -1   7  11       28.73       34.09      7.44 o
   0   7  11       15.06       12.30      2.79 o
   1   7  11       43.13       48.89      5.19 o
   2   7  11        6.39        5.62      3.90 o
   3   7  11      459.95      468.35     10.47 o
   4   7  11       16.16       15.47      3.92 o
   5   7  11      192.14      188.31     15.11 o
   6   7  11        0.10        2.59     14.40 o
   7   7  11        1.25       -1.89     15.41 o
   8   7  11       12.86       14.79     16.07 o
  -9   8  11       22.51       16.95     16.03 o
  -8   8  11        1.06       -6.49     15.45 o
  -7   8  11       30.47       23.83     13.32 o
  -6   8  11       20.99       24.64     12.44 o
  -5   8  11        0.39        1.70     14.91 o
  -4   8  11        1.28        0.90      1.57 o
  -3   8  11        0.22        1.70     13.94 o
  -2   8  11       13.95       16.92     14.91 o
  -1   8  11        4.10        1.21      1.97 o
   0   8  11        7.67       11.21      3.41 o
   1   8  11       98.25       98.01      5.03 o
   2   8  11        1.27        3.39      5.34 o
   3   8  11        2.72        5.25      6.84 o
   4   8  11        3.31       -3.78     12.63 o
   5   8  11        7.46       20.00     12.20 o
   6   8  11       25.65       37.15     14.14 o
   7   8  11        4.59        3.90     12.43 o
  -8   9  11        1.96        0.85     14.91 o
  -7   9  11        3.62        4.60     14.71 o
  -6   9  11        3.31        4.67     14.25 o
  -5   9  11        6.31        8.42     13.94 o
  -4   9  11       26.81       27.23     14.17 o
  -3   9  11        2.57        1.70     14.98 o
  -2   9  11       12.16       11.70     15.06 o
  -1   9  11      119.84      107.69     14.76 o
   0   9  11        0.43        9.92     14.10 o
   1   9  11      247.04      245.33     24.41 o
   2   9  11       11.69       12.20     12.71 o
   3   9  11       35.50       29.62     12.90 o
   4   9  11       17.43        7.61     13.09 o
   5   9  11        5.57       -1.62     13.44 o
   6   9  11        6.01        6.99     14.71 o
  -7  10  11        6.72       13.55     16.64 o
  -6  10  11        7.72       21.24     15.99 o
  -5  10  11        0.74       -0.08     15.64 o
  -4  10  11        8.65        5.79     15.76 o
  -3  10  11       33.84       35.65     15.64 o
  -2  10  11       24.39       22.52     15.60 o
  -1  10  11        0.69       -0.12     14.94 o
   0  10  11       12.62       16.61     14.56 o
   1  10  11        1.35       19.58     15.41 o
   2  10  11        5.26        7.11     14.40 o
   3  10  11        3.36        3.94     14.17 o
   4  10  11       23.58       22.59     12.94 o
   5  10  11        0.24       -1.39     13.63 o
  -5  11  11        2.66        4.36     13.48 o
  -4  11  11       15.89       40.86     17.30 o
  -3  11  11       15.71        8.50     16.10 o
  -2  11  11       46.69       55.93     14.48 o
  -1  11  11       34.60       48.78     16.76 o
   0  11  11        0.61        9.62     14.98 o
   1  11  11        2.92       -0.35     12.20 o
   2  11  11        0.64       10.12     15.33 o
   3  11  11        0.42       -2.16     14.79 o
   4  11  11        7.46       12.24     14.13 o
  -3  12  11        2.74       -1.66     15.18 o
  -2  12  11       14.30       11.97     16.34 o
  -1  12  11        3.49        9.46     14.52 o
   0  12  11       25.66       30.32     16.95 o
   1  12  11        2.02        0.19     15.95 o
 -10   0  12        9.35       12.36     15.22 o
  -8   0  12       45.95       46.51     11.32 o
  -6   0  12       45.21       65.55     11.28 o
  -4   0  12        0.02        3.44      9.77 o
  -2   0  12      276.13      289.89     12.38 o
   0   0  12       24.12       21.09      6.26 o
   2   0  12      244.21      254.01      6.44 o
   4   0  12      206.67      169.31     20.99 o
   6   0  12       27.64       32.44     12.36 o
   8   0  12       22.73       24.52     12.90 o
 -11   1  12        4.04        2.39     10.51 o
 -10   1  12       10.70       15.95      9.46 o
  -9   1  12        1.95        5.26      9.46 o
  -8   1  12      245.67      283.17     21.79 o
  -7   1  12        0.44       -0.08      5.29 o
  -6   1  12       26.22       37.85      7.02 o
  -5   1  12      182.38      178.46      8.60 o
  -4   1  12        2.96        1.72      3.77 o
  -3   1  12      788.91      793.54     13.74 o
  -2   1  12      156.30      187.90     10.24 o
  -1   1  12      388.50      402.39      9.09 o
   0   1  12       19.22       14.51      2.99 o
   1   1  12      130.16      129.39      3.78 o
   2   1  12       55.61       46.08      2.65 o
   3   1  12      493.62      516.60      6.33 o
   4   1  12       21.95       19.38      3.11 o
   5   1  12       44.91       60.47      4.64 o
   6   1  12       39.94       40.37      4.48 o
   7   1  12       19.86       20.34      9.12 o
   8   1  12       70.04       71.18     10.53 o
   9   1  12       33.27       45.80      9.80 o
 -11   2  12        6.70        0.50     13.79 o
 -10   2  12       34.44       17.57     12.90 o
  -9   2  12        1.75        1.93     13.59 o
  -8   2  12       51.57       52.96      7.57 o
  -7   2  12        0.00        0.93     13.01 o
  -6   2  12       20.60       22.32      4.74 o
  -5   2  12        0.67       -1.65      4.36 o
  -4   2  12      274.47      260.53      9.88 o
  -3   2  12        6.09        2.35      2.44 o
  -2   2  12       65.28       79.28      6.97 o
  -1   2  12       60.87       63.75      2.83 o
   0   2  12        4.62        5.67      2.74 o
   1   2  12        1.20        2.50      2.72 o
   2   2  12       87.23       81.44      2.64 o
   3   2  12      427.83      435.60      6.57 o
   4   2  12      554.93      554.82      7.39 o
   5   2  12       25.10       42.32      5.33 o
   6   2  12       65.12       60.76      5.68 o
   7   2  12       22.57       32.03      8.63 o
   8   2  12       10.25       10.23      9.35 o
   9   2  12        7.85        6.95      9.36 o
 -11   3  12        2.37        7.84     15.18 o
 -10   3  12        9.01       11.86     11.97 o
  -9   3  12        5.64        3.13     11.86 o
  -8   3  12       27.99       24.75      7.02 o
  -7   3  12       33.14       30.20     11.74 o
  -6   3  12       21.78       20.96      5.36 o
  -5   3  12       21.13       28.22      4.25 o
  -4   3  12      376.53      367.12     26.77 o
  -3   3  12      182.69      173.71      8.93 o
  -2   3  12      372.52      372.03     10.81 o
  -1   3  12       65.97       53.89      6.64 o
   0   3  12      195.46      215.65      6.25 o
   1   3  12        2.66        3.04      2.68 o
   2   3  12      113.24      113.72      3.87 o
   3   3  12       75.17       68.81      4.79 o
   4   3  12      312.52      299.18      7.34 o
   5   3  12        9.68       19.65      5.40 o
   6   3  12       77.69       66.95      6.27 o
   7   3  12        1.27        3.38      8.77 o
   8   3  12       43.90       53.17      9.41 o
   9   3  12        4.39        0.79      8.29 o
 -11   4  12        0.21        4.48     14.67 o
 -10   4  12        1.54        6.84     11.86 o
  -9   4  12        9.49        0.46     12.51 o
  -8   4  12       12.84       12.78     14.06 o
  -7   4  12        0.07        5.21     13.01 o
  -6   4  12      204.33      233.11     17.86 o
  -5   4  12      268.43      252.16     15.70 o
  -4   4  12       88.53       91.76     12.02 o
  -3   4  12        0.01       -2.78     10.77 o
  -2   4  12      198.78      194.46     10.32 o
  -1   4  12       33.53       34.21      6.51 o
   0   4  12      100.48      112.31      7.98 o
   1   4  12      113.52      113.89      4.79 o
   2   4  12       85.81       86.10      3.99 o
   3   4  12      414.14      402.65      6.78 o
   4   4  12      731.73      754.75      8.54 o
   5   4  12       70.88       74.65      4.85 o
   6   4  12        4.49        2.24      5.54 o
   7   4  12       30.57       26.75      8.46 o
   8   4  12       65.90       78.57     10.66 o
   9   4  12       14.24       16.45      9.23 o
 -10   5  12        4.70        9.50     12.55 o
  -9   5  12       18.30       27.96     14.83 o
  -8   5  12        0.44       -1.31     11.55 o
  -7   5  12      102.71      117.11     16.34 o
  -6   5  12       31.41       24.29     13.25 o
  -5   5  12      371.65      349.90     19.58 o
  -4   5  12      110.38      114.18     12.67 o
  -3   5  12       25.83       19.50     10.66 o
  -2   5  12       87.13       88.59     11.86 o
  -1   5  12        2.70        2.16      5.93 o
   0   5  12      113.56      127.95      5.84 o
   1   5  12      192.85      208.01      6.18 o
   2   5  12      132.31      113.78      3.75 o
   3   5  12       70.45       59.47      5.54 o
   4   5  12      348.91      363.01      8.60 o
   5   5  12        9.87       15.28      8.05 o
   6   5  12       83.64       81.40     12.83 o
   7   5  12       26.19       23.60     13.29 o
   8   5  12        0.28        2.20     11.89 o
 -10   6  12        0.75       -1.54     13.63 o
  -9   6  12       11.77        9.19     15.68 o
  -8   6  12        0.15       -0.62     14.33 o
  -7   6  12       13.40       14.21     14.21 o
  -6   6  12       46.21       44.54     14.83 o
  -5   6  12        3.34        1.08     13.28 o
  -4   6  12       15.55       11.43     14.41 o
  -3   6  12      139.47      159.61     16.46 o
  -2   6  12        2.92        3.62      6.68 o
  -1   6  12        0.76       -1.28      6.42 o
   0   6  12      102.15       85.16     12.44 o
   1   6  12       11.11       12.40      3.31 o
   2   6  12       57.42       60.66      4.01 o
   3   6  12       28.46       25.31      3.04 o
   4   6  12      140.96      139.69      8.85 o
   5   6  12      198.19      199.64     11.00 o
   6   6  12        3.70        7.49     14.67 o
   7   6  12       15.47        5.91     13.59 o
   8   6  12        0.00        3.40     15.18 o
  -9   7  12        0.01        5.95     15.87 o
  -8   7  12        1.21       -3.71     15.49 o
  -7   7  12       20.53       19.12     13.52 o
  -6   7  12        3.97        2.59     12.47 o
  -5   7  12        5.17       10.97     14.83 o
  -4   7  12       12.84       13.75     14.33 o
  -3   7  12      183.05      177.42     17.32 o
  -2   7  12        1.06        5.30      7.13 o
  -1   7  12      127.01      111.61      8.41 o
   0   7  12       12.89        8.50      1.93 o
   1   7  12      283.93      276.01      7.08 o
   2   7  12       63.06       60.16      4.41 o
   3   7  12       20.10       24.49      3.42 o
   4   7  12        9.98        6.49      6.38 o
   5   7  12      176.34      202.57     12.07 o
   6   7  12       61.61       46.35     15.91 o
   7   7  12        6.75       14.02     13.55 o
  -8   8  12       18.33       22.44     15.64 o
  -7   8  12       21.87       14.14     14.33 o
  -6   8  12        1.70        6.37     13.63 o
  -5   8  12       21.32       17.61     14.75 o
  -4   8  12      106.23      110.19     16.96 o
  -3   8  12       34.09       22.48     11.59 o
  -2   8  12       82.01       68.57     14.06 o
  -1   8  12       61.48       63.22      8.16 o
   0   8  12       70.58       70.77      4.16 o
   1   8  12       49.36       50.12      7.17 o
   2   8  12       10.93       17.76     13.32 o
   3   8  12       34.86       41.75     13.63 o
   4   8  12       24.36       27.19     12.01 o
   5   8  12        8.95        8.38     13.13 o
   6   8  12        3.17        3.32     14.21 o
   7   8  12        4.98        1.16     15.49 o
  -7   9  12        1.85       10.00     16.45 o
  -6   9  12       28.05       60.21     16.95 o
  -5   9  12        8.58       10.31     12.28 o
  -4   9  12       14.35       15.14     13.48 o
  -3   9  12        0.00       -1.93     14.60 o
  -2   9  12      131.88      119.21     15.73 o
  -1   9  12        9.35       12.20     14.68 o
   0   9  12        2.87        9.35     12.67 o
   1   9  12        6.21       11.32     13.01 o
   2   9  12       34.60       38.04     14.17 o
   3   9  12       41.43       48.86     14.18 o
   4   9  12        3.10        2.66     11.70 o
   5   9  12       12.46       11.08     12.13 o
   6   9  12        0.18        0.23     14.37 o
  -6  10  12        1.21        5.75     13.17 o
  -5  10  12        0.85       -3.67     16.06 o
  -4  10  12        0.76       -3.86     13.17 o
  -3  10  12        7.45        5.48     15.10 o
  -2  10  12       43.49       41.25     14.18 o
  -1  10  12        0.27       -2.09     13.01 o
   0  10  12       13.70       21.74     14.29 o
   1  10  12        0.07        5.02     12.47 o
   2  10  12        5.24       -0.93     12.86 o
   3  10  12        8.70       13.09     12.32 o
   4  10  12        0.17       -4.71     14.02 o
   5  10  12        0.71        3.75     12.67 o
  -5  11  12        3.87       16.68     17.15 o
  -4  11  12        0.00        2.93     14.13 o
  -3  11  12        4.24        2.66     13.83 o
  -2  11  12        0.53        1.74     16.30 o
  -1  11  12        7.00       12.05     13.86 o
   0  11  12        8.82       10.39     14.25 o
   1  11  12       29.08       28.85     16.11 o
   2  11  12        0.03       -1.04     12.28 o
   3  11  12        0.41        4.25     13.71 o
 -11   0  13       12.73        0.62     13.32 o
  -9   0  13        1.83        6.95     12.40 o
  -7   0  13       88.10       97.65      8.19 o
  -5   0  13       49.43       44.27     10.47 o
  -3   0  13       69.66       73.06     10.12 o
  -1   0  13        0.85        4.29      7.18 o
   1   0  13     1172.08     1196.67     12.72 o
   3   0  13      305.63      272.18      8.32 o
   5   0  13      427.29      413.42     17.69 o
   7   0  13       96.43       90.29     13.79 o
   9   0  13        9.22       16.03     11.86 o
 -11   1  13        1.10        2.72      9.85 o
 -10   1  13        0.43        0.62     10.67 o
  -9   1  13        4.71        1.46     10.13 o
  -8   1  13       17.72       17.60      6.56 o
  -7   1  13      210.77      222.93      6.83 o
  -6   1  13        7.07        3.49      5.68 o
  -5   1  13      366.20      337.90      7.74 o
  -4   1  13       20.15       23.13      4.11 o
  -3   1  13        4.73        2.84      6.59 o
  -2   1  13      631.89      654.63     12.11 o
  -1   1  13      206.90      200.51      7.59 o
   0   1  13      378.86      388.20      6.48 o
   1   1  13      286.68      303.30      5.10 o
   2   1  13      133.28      120.92      3.37 o
   3   1  13      334.55      329.90      5.58 o
   4   1  13      250.13      232.07      4.89 o
   5   1  13      102.10       95.75      4.89 o
   6   1  13       22.65       28.73      8.45 o
   7   1  13       82.97       92.36     10.28 o
   8   1  13       38.50       46.50     10.21 o
   9   1  13        8.71        6.96      8.97 o
 -11   2  13        8.95       -0.37     10.04 o
 -10   2  13        7.99       13.40     12.44 o
  -9   2  13       15.76       20.51     15.02 o
  -8   2  13       92.75      103.24     10.41 o
  -7   2  13        0.02       -0.04     13.79 o
  -6   2  13      108.34       90.37      5.53 o
  -5   2  13        1.07        1.03      4.45 o
  -4   2  13       68.77       62.14      4.32 o
  -3   2  13        6.33        4.32      2.45 o
  -2   2  13       23.07       17.44      6.40 o
  -1   2  13      285.46      273.75      6.55 o
   0   2  13      481.52      525.74      7.95 o
   1   2  13      524.27      517.66      8.67 o
   2   2  13      110.31      110.52      3.14 o
   3   2  13       26.99       26.60      3.89 o
   4   2  13       20.88       18.30      3.86 o
   5   2  13       17.58       16.76      4.88 o
   6   2  13        1.08        2.01      8.40 o
   7   2  13       15.07        8.16      8.23 o
   8   2  13       18.18       14.65      9.66 o
   9   2  13        0.61        7.27      9.16 o
 -11   3  13        0.02        2.16     13.63 o
 -10   3  13        4.48        3.59     14.40 o
  -9   3  13        0.37       -5.02     14.17 o
  -8   3  13        3.61       10.31      6.29 o
  -7   3  13      284.41      290.19     17.05 o
  -6   3  13      211.11      209.72     33.36 o
  -5   3  13       51.34       45.28      4.24 o
  -4   3  13        7.34       14.37     11.89 o
  -3   3  13        1.67        1.28      6.95 o
  -2   3  13        9.45       13.36      6.61 o
  -1   3  13       21.74       27.04      6.93 o
   0   3  13       69.97       46.05      3.21 o
   1   3  13      242.34      237.12      4.57 o
   2   3  13       30.74       28.73      1.59 o
   3   3  13       29.63       28.04      4.59 o
   4   3  13        3.52        4.30      4.24 o
   5   3  13       78.98       63.57      6.10 o
   6   3  13        8.05       16.23      8.28 o
   7   3  13       21.37       19.39      8.82 o
   8   3  13        0.85       -0.35      8.07 o
   9   3  13        1.21        3.03      8.68 o
 -10   4  13        0.10       -3.21     15.14 o
  -9   4  13       14.65       30.51     14.68 o
  -8   4  13       12.38        9.85     14.17 o
  -7   4  13       21.58       23.06     14.95 o
  -6   4  13        5.01        5.10     12.20 o
  -5   4  13      296.28      315.73     18.91 o
  -4   4  13        0.69       -1.62     11.97 o
  -3   4  13       21.83       25.49     11.43 o
  -2   4  13        5.91        4.10      7.02 o
  -1   4  13        0.91        1.11      6.60 o
   0   4  13      105.83      112.32     11.75 o
   1   4  13        0.09       -0.97      2.93 o
   2   4  13      430.60      425.10     13.96 o
   3   4  13        0.73        0.72      4.52 o
   4   4  13      137.24      112.72      5.63 o
   5   4  13      428.24      398.19      7.89 o
   6   4  13       14.86       12.71      8.29 o
   7   4  13        5.79        8.58      8.92 o
   8   4  13        3.29        5.87      9.31 o
 -10   5  13        1.69       -3.09     15.49 o
  -9   5  13        9.61       17.61     14.91 o
  -8   5  13        0.49       -3.24     14.67 o
  -7   5  13        9.70       12.51     12.82 o
  -6   5  13        0.28        2.20     13.59 o
  -5   5  13       67.65       66.71     13.83 o
  -4   5  13        5.98        8.03     13.83 o
  -3   5  13        5.43        1.66     12.78 o
  -2   5  13      175.22      169.46     14.84 o
  -1   5  13        5.67        0.89      9.35 o
   0   5  13      173.09      157.39      7.57 o
   1   5  13        4.63        4.71      4.04 o
   2   5  13       43.79       43.44      2.87 o
   3   5  13       68.72       70.97      5.71 o
   4   5  13       67.81       83.75      6.19 o
   5   5  13       84.03       83.94      8.24 o
   6   5  13       54.29       61.08      9.25 o
   7   5  13       15.18        7.75      9.02 o
   8   5  13        0.13        0.97     13.79 o
  -9   6  13       22.29       20.08     15.60 o
  -8   6  13       12.46        7.84     15.14 o
  -7   6  13       21.06       10.27     11.47 o
  -6   6  13        0.36       -2.70     11.39 o
  -5   6  13       13.11        6.22     14.41 o
  -4   6  13        9.93        8.11     13.67 o
  -3   6  13      112.99      106.30     15.69 o
  -2   6  13      227.57      206.97     12.14 o
  -1   6  13      226.90      230.48     19.35 o
   0   6  13        0.01        0.85     12.20 o
   1   6  13      116.90      103.27      6.46 o
   2   6  13        2.37        0.66      3.20 o
   3   6  13       18.41       20.70      5.91 o
   4   6  13       51.61       45.11      6.90 o
   5   6  13        1.02       -0.33      8.22 o
   6   6  13       35.31       48.66     13.36 o
   7   6  13        1.55       -1.35     13.21 o
   8   6  13        1.64        3.63     12.98 o
  -9   7  13        0.27       -3.09     16.18 o
  -8   7  13       23.79       44.53     17.03 o
  -7   7  13       15.28       21.05     11.97 o
  -6   7  13       12.02       12.94     11.62 o
  -5   7  13       21.22       22.82     15.37 o
  -4   7  13      101.16      118.30     16.57 o
  -3   7  13        7.09        7.45     14.17 o
  -2   7  13        0.03       -1.20     13.36 o
  -1   7  13      126.09       96.27      8.44 o
   0   7  13      104.15       96.04      7.74 o
   1   7  13        3.07        2.17      3.65 o
   2   7  13       86.88       80.71      4.45 o
   3   7  13        0.17        6.26     12.20 o
   4   7  13        1.56        0.66     12.32 o
   5   7  13        1.04        5.49      8.41 o
   6   7  13        0.77        7.41     13.75 o
   7   7  13        0.32        4.09     14.64 o
  -8   8  13        2.58       12.82     16.10 o
  -7   8  13        0.19        2.55     14.10 o
  -6   8  13       12.77       15.33     13.94 o
  -5   8  13       29.45       32.52     15.64 o
  -4   8  13       44.43       49.79     15.49 o
  -3   8  13        1.20        5.87     12.82 o
  -2   8  13       19.33       19.85     12.17 o
  -1   8  13        4.26        3.01     14.40 o
   0   8  13      119.36      123.01      8.75 o
   1   8  13      126.89      109.41     18.12 o
   2   8  13       13.29       15.68     11.35 o
   3   8  13       57.80       55.31     13.33 o
   4   8  13        0.35        0.89     13.05 o
   5   8  13        4.68        9.27     11.62 o
   6   8  13       15.80       10.04     14.91 o
  -7   9  13        1.28        7.26     16.10 o
  -6   9  13        8.71       13.90     16.22 o
  -5   9  13        2.23       12.67     13.98 o
  -4   9  13        5.12        5.60     15.02 o
  -3   9  13        4.88        7.03     12.51 o
  -2   9  13       13.96       10.12     12.98 o
  -1   9  13       11.31       13.13     12.90 o
   0   9  13        0.39        2.01     13.21 o
   1   9  13      123.26      139.21     15.92 o
   2   9  13        0.34        5.60     12.98 o
   3   9  13        8.87       13.32     12.40 o
   4   9  13       26.75       33.87     13.87 o
   5   9  13       18.49       20.04     13.75 o
  -6  10  13        3.17        0.73     15.10 o
  -5  10  13        0.03       -3.48     14.44 o
  -4  10  13       33.09       23.79     14.60 o
  -3  10  13        0.01       -1.08     12.16 o
  -2  10  13        2.77       10.39     15.64 o
  -1  10  13       26.15       32.98     15.99 o
   0  10  13        1.90       -0.58     13.13 o
   1  10  13        4.14        8.65     14.87 o
   2  10  13       18.38       13.79     14.52 o
   3  10  13        6.77       -1.89     14.21 o
   4  10  13        0.28        2.43     12.09 o
  -4  11  13        4.78        2.01     14.48 o
  -3  11  13        0.05        5.21     15.10 o
  -2  11  13        0.60        7.26     14.02 o
  -1  11  13        4.30        5.45     14.44 o
   0  11  13        6.16        6.64     14.33 o
   1  11  13        1.64       11.08     13.21 o
   2  11  13        0.59        0.66     15.18 o
 -10   0  14       53.43       69.84     14.14 o
  -8   0  14        2.27        2.66     11.78 o
  -6   0  14        0.66        2.26      6.37 o
  -4   0  14      576.62      570.56     18.75 o
  -2   0  14      258.55      278.49     13.81 o
   0   0  14       79.79       74.03      8.42 o
   2   0  14     1487.61     1533.52     17.55 o
   4   0  14      116.47      126.28     11.98 o
   6   0  14       10.42        4.36     12.05 o
   8   0  14        1.22        3.40     12.51 o
 -11   1  14        1.04       -0.53      9.39 o
 -10   1  14       20.42       24.03     10.97 o
  -9   1  14        0.46        1.89      9.14 o
  -8   1  14        2.10        5.84      9.07 o
  -7   1  14        1.81        2.78      4.69 o
  -6   1  14        2.34        1.45      5.63 o
  -5   1  14      153.38      146.69      6.57 o
  -4   1  14       22.21       26.85      4.34 o
  -3   1  14      150.86      159.04      8.50 o
  -2   1  14      108.20      102.89      7.54 o
  -1   1  14       97.73      102.25      7.92 o
   0   1  14        8.94        7.71      3.80 o
   1   1  14        1.56        4.87      3.19 o
   2   1  14      850.52      793.82      7.25 o
   3   1  14       12.12       11.79      1.55 o
   4   1  14        3.93        7.16      3.10 o
   5   1  14        9.44        5.74      3.63 o
   6   1  14       52.67       41.75      9.03 o
   7   1  14       50.05       50.19      9.78 o
   8   1  14        3.07        8.02      9.54 o
   9   1  14        3.85        4.86      9.42 o
 -10   2  14       57.64       59.08     10.81 o
  -9   2  14        5.11        6.87     15.02 o
  -8   2  14       13.43        9.29      6.59 o
  -7   2  14       12.01       15.99     14.33 o
  -6   2  14      116.19      112.24      5.74 o
  -5   2  14        4.60        7.28      4.46 o
  -4   2  14        5.63        3.53      3.39 o
  -3   2  14       85.49       74.55      6.12 o
  -2   2  14        7.34        8.19      2.43 o
  -1   2  14       67.73       73.21      3.37 o
   0   2  14      844.62      905.01      9.21 o
   1   2  14      282.47      277.30      5.51 o
   2   2  14      131.39      129.50      5.20 o
   3   2  14       54.30       54.35      4.26 o
   4   2  14        0.35       -1.55      3.70 o
   5   2  14      395.77      393.34      8.31 o
   6   2  14        6.74        8.64      7.82 o
   7   2  14       12.94       11.96      8.75 o
   8   2  14        0.84        1.64      9.58 o
 -10   3  14       13.93       12.44     15.60 o
  -9   3  14        8.94       11.43     15.45 o
  -8   3  14       35.59       45.07     12.32 o
  -7   3  14        4.31        3.74      5.29 o
  -6   3  14        6.45        8.94      4.69 o
  -5   3  14       25.94       27.20     13.07 o
  -4   3  14       11.17       11.93     11.93 o
  -3   3  14      112.25      103.83     13.18 o
  -2   3  14      270.87      253.13     10.26 o
  -1   3  14        3.46        1.76      4.70 o
   0   3  14      372.30      338.42      7.98 o
   1   3  14       60.18       66.28      3.51 o
   2   3  14      180.10      164.97      2.64 o
   3   3  14       27.19       34.54      4.44 o
   4   3  14       98.29      105.24      5.27 o
   5   3  14      396.52      387.74      8.93 o
   6   3  14       30.46       37.00      7.87 o
   7   3  14        0.75       -1.14      8.47 o
   8   3  14        0.72       -0.71      8.57 o
 -10   4  14        0.02        0.54     13.90 o
  -9   4  14        0.20       -5.21     15.25 o
  -8   4  14       26.30       29.00     12.82 o
  -7   4  14        3.44        2.97     13.32 o
  -6   4  14       86.19       81.32     13.14 o
  -5   4  14      106.01      127.12     15.65 o
  -4   4  14        0.18       -4.60     12.94 o
  -3   4  14       22.44       22.67     12.94 o
  -2   4  14       27.67       31.67     12.36 o
  -1   4  14       13.56       20.82      7.44 o
   0   4  14       74.22       77.16      8.13 o
   1   4  14        1.68        4.38      3.07 o
   2   4  14       42.84       40.65      1.86 o
   3   4  14        0.25        2.85      4.79 o
   4   4  14       43.92       42.35      4.88 o
   5   4  14      112.85      121.35      5.89 o
   6   4  14       13.62       12.33      8.13 o
   7   4  14        4.45        2.91      8.77 o
   8   4  14        1.30        8.08      9.33 o
 -10   5  14        0.59        5.75     13.55 o
  -9   5  14       19.11       26.53     15.53 o
  -8   5  14        0.10       -0.12     12.98 o
  -7   5  14        0.82        1.74     14.98 o
  -6   5  14        3.66        4.90     13.48 o
  -5   5  14        0.23        0.54     13.32 o
  -4   5  14       14.27       11.66     11.62 o
  -3   5  14      196.64      162.59     15.00 o
  -2   5  14        0.00        1.85     12.90 o
  -1   5  14        0.01        4.98     11.28 o
   0   5  14       10.91        9.05      5.75 o
   1   5  14      185.23      175.14      6.80 o
   2   5  14      460.02      438.38     10.37 o
   3   5  14        7.57       10.39     10.39 o
   4   5  14      350.31      329.49     15.32 o
   5   5  14        0.47        6.85      7.47 o
   6   5  14        0.46        5.10      7.71 o
   7   5  14        0.29        0.93      8.58 o
   8   5  14        5.76        9.73     15.83 o
  -9   6  14        2.08        4.67     13.01 o
  -8   6  14       12.78       20.43     12.59 o
  -7   6  14       12.89       20.39     15.68 o
  -6   6  14       72.29       85.60     16.73 o
  -5   6  14        3.33        2.32     12.67 o
  -4   6  14      154.14      155.24     14.69 o
  -3   6  14       52.17       46.04     13.40 o
  -2   6  14        1.00        2.59      7.10 o
  -1   6  14        6.18        6.93      6.77 o
   0   6  14        2.47        3.63     12.47 o
   1   6  14       48.57       44.91      5.48 o
   2   6  14       39.47       41.47      4.33 o
   3   6  14        0.00        4.09     10.50 o
   4   6  14      145.99      158.20     13.91 o
   5   6  14        0.96       -3.41      8.07 o
   6   6  14       39.37       48.90     15.99 o
   7   6  14        0.38       -4.90     15.60 o
  -8   7  14        6.40       22.28     15.41 o
  -7   7  14        1.21        3.63     14.64 o
  -6   7  14        5.20        6.84     14.95 o
  -5   7  14        2.96        2.93     13.98 o
  -4   7  14        5.91        4.29     13.28 o
  -3   7  14       61.28       66.36     15.88 o
  -2   7  14       77.31       69.54     14.68 o
  -1   7  14      233.74      197.79     18.73 o
   0   7  14       31.56       34.05      6.53 o
   1   7  14       14.61       21.47     11.43 o
   2   7  14       12.31       13.63     12.78 o
   3   7  14       60.28       61.34     13.60 o
   4   7  14        1.09        2.74     11.93 o
   5   7  14       48.58       64.89     10.17 o
   6   7  14        1.31       10.47     14.48 o
  -8   8  14        0.81        2.70     16.49 o
  -7   8  14        0.00       -3.90     13.01 o
  -6   8  14        1.39        5.25     12.82 o
  -5   8  14       16.59       24.21     15.87 o
  -4   8  14       18.85       25.72     15.64 o
  -3   8  14        0.38       -1.35     13.13 o
  -2   8  14       16.25       27.88     13.36 o
  -1   8  14       15.93       24.45     14.68 o
   0   8  14        3.17        3.21     13.90 o
   1   8  14        9.43        9.35     12.13 o
   2   8  14        0.97        9.08     12.90 o
   3   8  14      114.08      120.82     14.72 o
   4   8  14        0.16       -1.43     12.55 o
   5   8  14        1.25        3.90      9.13 o
   6   8  14        0.38        3.05     15.29 o
  -7   9  14        4.98       18.77     17.18 o
  -6   9  14        0.43        5.79     16.14 o
  -5   9  14        2.94        8.96     14.40 o
  -4   9  14        1.62       -1.04     15.87 o
  -3   9  14       16.41       11.51     12.71 o
  -2   9  14        1.78        5.17     14.48 o
  -1   9  14        0.35       -0.81     12.20 o
   0   9  14        7.11        8.73     14.71 o
   1   9  14        4.71        7.45     14.21 o
   2   9  14       20.88       19.23     11.93 o
   3   9  14       51.21       67.59     15.26 o
   4   9  14       10.05        2.51     13.52 o
   5   9  14       15.20       13.63     14.21 o
  -5  10  14        3.96        7.14     12.82 o
  -4  10  14        2.03        5.25     15.45 o
  -3  10  14        3.94        6.49     14.13 o
  -2  10  14        1.04        7.57     15.68 o
  -1  10  14        4.15        6.33     14.98 o
   0  10  14        5.33        7.65     14.75 o
   1  10  14       14.56       13.13     14.06 o
   2  10  14        0.91       -1.39     12.90 o
   3  10  14        0.12       -1.27     13.98 o
  -3  11  14        2.87       -1.43     16.76 o
  -2  11  14        5.66        5.87     14.10 o
  -1  11  14       14.57       13.63     16.37 o
   0  11  14        4.72       12.59     15.68 o
   1  11  14       15.92       14.44     14.13 o
  -9   0  15       12.88       25.14     15.68 o
  -7   0  15        0.36        0.56      6.79 o
  -5   0  15      273.36      313.91     17.29 o
  -3   0  15      191.32      201.26     13.26 o
  -1   0  15      521.96      536.81     15.77 o
   1   0  15        7.95        8.39      5.24 o
   3   0  15       51.92       53.12      4.38 o
   5   0  15      215.25      224.83     15.04 o
   7   0  15       57.05       79.65     14.45 o
 -10   1  15        7.39       13.08     10.59 o
  -9   1  15      155.77      160.93     12.78 o
  -8   1  15        2.12        6.98      9.52 o
  -7   1  15       16.28       15.41      5.81 o
  -6   1  15       30.37       23.91      5.97 o
  -5   1  15        0.49        2.98      4.42 o
  -4   1  15       56.49       53.26      4.63 o
  -3   1  15       30.13       32.33      7.80 o
  -2   1  15        3.01        4.55      6.75 o
  -1   1  15       33.61       34.37      6.24 o
   0   1  15       71.39       75.50      4.63 o
   1   1  15      167.59      176.49      5.44 o
   2   1  15        0.70        2.21      3.23 o
   3   1  15        0.69        0.55      1.54 o
   4   1  15        3.88        2.01      3.03 o
   5   1  15       14.37       16.28      7.75 o
   6   1  15      120.08      115.06     10.01 o
   7   1  15        3.65        4.03      8.54 o
   8   1  15        4.71        9.37      9.54 o
 -10   2  15        0.38        6.90     10.21 o
  -9   2  15        4.15        0.95     10.24 o
  -8   2  15        2.10        0.36      9.20 o
  -7   2  15      137.92      142.49     10.73 o
  -6   2  15       58.63       57.53      4.55 o
  -5   2  15       74.81       77.84      4.80 o
  -4   2  15       31.65       28.50      3.36 o
  -3   2  15        5.35        3.62      2.39 o
  -2   2  15       35.95       30.35      2.91 o
  -1   2  15       54.91       57.28      3.72 o
   0   2  15        1.51        2.65      3.30 o
   1   2  15        0.04        1.58      3.33 o
   2   2  15      144.23      139.61      3.79 o
   3   2  15     1296.34     1316.36     13.11 o
   4   2  15        1.11        2.41      3.70 o
   5   2  15        3.49        3.02      7.64 o
   6   2  15        2.46       -0.40      8.39 o
   7   2  15       29.10       33.16      8.94 o
   8   2  15        5.15        6.73      9.05 o
 -10   3  15        0.41       -0.97     15.49 o
  -9   3  15       10.47       14.71     15.64 o
  -8   3  15       22.45       21.28     12.05 o
  -7   3  15       87.45       82.79     13.56 o
  -6   3  15       10.74        7.42      4.10 o
  -5   3  15        0.74        0.51      2.39 o
  -4   3  15       18.36       23.56     12.40 o
  -3   3  15       11.42        4.67     11.66 o
  -2   3  15       82.28       67.91      7.79 o
  -1   3  15      239.38      251.32      7.68 o
   0   3  15        4.98        5.26      2.69 o
   1   3  15      107.97      106.76      4.00 o
   2   3  15     1073.11      999.86     16.17 o
   3   3  15        3.06        4.96      4.04 o
   4   3  15        2.42        3.41      4.09 o
   5   3  15        5.43        9.68      7.71 o
   6   3  15        0.41        3.10      8.12 o
   7   3  15       16.30        8.94      8.31 o
   8   3  15       24.84       29.49      9.77 o
 -10   4  15        4.24        0.73     13.75 o
  -9   4  15        5.58        7.68     13.94 o
  -8   4  15        2.94       -3.05     13.48 o
  -7   4  15        0.33       -4.36     11.70 o
  -6   4  15       20.39       16.88     13.32 o
  -5   4  15      124.74      114.84     14.64 o
  -4   4  15       31.63       35.07     13.29 o
  -3   4  15      181.69      182.49     15.54 o
  -2   4  15        0.07        3.55     10.00 o
  -1   4  15      235.45      214.64     14.62 o
   0   4  15       26.27       20.26      4.89 o
   1   4  15       65.63       73.04      3.76 o
   2   4  15       15.62       17.96      1.57 o
   3   4  15      619.04      582.22     11.05 o
   4   4  15        7.16       11.58      4.50 o
   5   4  15        2.83       -0.22      5.20 o
   6   4  15       53.60       54.79      8.91 o
   7   4  15        0.97       -1.27      7.97 o
  -9   5  15       20.23       21.01     14.52 o
  -8   5  15       10.10        4.13     15.18 o
  -7   5  15        2.07        1.43     11.86 o
  -6   5  15       51.65       41.56     13.44 o
  -5   5  15       32.08       42.49     15.45 o
  -4   5  15       19.59        9.11     14.14 o
  -3   5  15       45.61       33.72     14.02 o
  -2   5  15      163.52      159.62     14.26 o
  -1   5  15       97.93       98.64     14.18 o
   0   5  15       11.56        8.03     11.08 o
   1   5  15       53.38       50.02      3.98 o
   2   5  15      243.36      230.95     10.79 o
   3   5  15      172.98      170.33     13.30 o
   4   5  15       11.55        8.51      7.31 o
   5   5  15        1.40        2.64      5.62 o
   6   5  15        0.08        3.33      7.98 o
   7   5  15        5.11        0.87      8.82 o
  -9   6  15        0.87       -5.79     16.37 o
  -8   6  15        2.50       -7.18     16.18 o
  -7   6  15       13.79        4.48     13.25 o
  -6   6  15       36.71       40.09     14.29 o
  -5   6  15        0.22        3.71     14.87 o
  -4   6  15       47.74       61.92     16.07 o
  -3   6  15       65.72       49.64     13.79 o
  -2   6  15      186.37      188.65     17.43 o
  -1   6  15      151.22      136.77      8.77 o
   0   6  15       79.59       74.10     13.91 o
   1   6  15        8.44       12.88      4.99 o
   2   6  15       24.67       18.50      3.52 o
   3   6  15        1.22        6.72     11.62 o
   4   6  15       24.86       23.25     10.97 o
   5   6  15       29.28       26.91      7.85 o
   6   6  15        1.27        9.19     13.79 o
   7   6  15        0.84       -1.35     12.36 o
  -8   7  15        0.95        4.25     13.90 o
  -7   7  15        3.24       12.05     16.22 o
  -6   7  15        0.40        9.08     15.60 o
  -5   7  15       15.55       17.53     12.94 o
  -4   7  15      114.63      111.12     15.49 o
  -3   7  15        2.81       10.85     14.48 o
  -2   7  15        5.62        3.48     12.28 o
  -1   7  15        0.52        3.59      6.78 o
   0   7  15        0.53        2.08      6.06 o
   1   7  15       18.54       16.57     11.74 o
   2   7  15       63.76       64.70     14.14 o
   3   7  15        5.66        5.48     11.78 o
   4   7  15       74.61       90.08     13.25 o
   5   7  15       16.47       20.30      9.12 o
   6   7  15       16.78       16.49     15.83 o
  -7   8  15        1.68       12.24     14.91 o
  -6   8  15        8.40       10.00     13.83 o
  -5   8  15        0.02        9.04     15.72 o
  -4   8  15       53.74       77.91     16.76 o
  -3   8  15       28.99       21.82     12.78 o
  -2   8  15        4.41       10.20     12.51 o
  -1   8  15       20.58       18.73     14.71 o
   0   8  15       18.14        9.35     14.02 o
   1   8  15       31.36       31.52     13.52 o
   2   8  15       14.93       19.77     13.67 o
   3   8  15        2.38       14.17     13.21 o
   4   8  15        6.22       10.00     12.01 o
   5   8  15        2.46        0.09      8.71 o
  -6   9  15        0.36       11.01     16.72 o
  -5   9  15        8.92        8.11     13.71 o
  -4   9  15        0.02       -8.61     15.76 o
  -3   9  15       28.62       29.28     13.05 o
  -2   9  15       12.45       12.90     14.98 o
  -1   9  15        7.44        8.77     13.01 o
   0   9  15        6.41       -2.66     14.44 o
   1   9  15       17.52       19.16     14.79 o
   2   9  15       11.03       20.27     13.56 o
   3   9  15        7.19        3.24     13.59 o
   4   9  15        1.65        2.70     13.32 o
  -4  10  15        3.46        4.98     16.22 o
  -3  10  15        0.42        2.90     14.91 o
  -2  10  15        0.38       -1.04     15.37 o
  -1  10  15        4.63        5.14     14.33 o
   0  10  15       20.53       27.42     15.72 o
   1  10  15       28.78       31.48     13.02 o
   2  10  15        0.23       -1.54     12.55 o
 -10   0  16       11.12       17.61     15.76 o
  -8   0  16       41.00       30.63     12.71 o
  -6   0  16       34.44       37.41      6.46 o
  -4   0  16      117.02      114.53     12.52 o
  -2   0  16      831.33      818.05     20.52 o
   0   0  16      136.11      149.41     10.78 o
   2   0  16        5.29       10.55      4.94 o
   4   0  16       13.95       19.46     10.27 o
   6   0  16       24.72       31.44     12.17 o
   8   0  16       47.24       58.75     14.41 o
 -10   1  16        3.46       11.40     11.41 o
  -9   1  16        6.08       10.41     10.41 o
  -8   1  16        0.09        4.24     10.62 o
  -7   1  16       82.55       86.77     10.73 o
  -6   1  16        4.73        7.14      5.73 o
  -5   1  16        3.60        4.72      4.46 o
  -4   1  16      112.24      114.71      5.53 o
  -3   1  16        5.30       10.35      7.44 o
  -2   1  16      348.51      371.06     11.11 o
  -1   1  16        0.21       -0.82      6.08 o
   0   1  16     1235.84     1191.50     11.54 o
   1   1  16       10.04        8.99      4.19 o
   2   1  16        2.66        2.68      3.37 o
   3   1  16      239.39      247.05     15.57 o
   4   1  16      128.94      120.24      5.53 o
   5   1  16        0.50        2.11      7.54 o
   6   1  16       13.65       21.90      8.63 o
   7   1  16        4.37        0.74      8.71 o
   8   1  16        6.07        6.55      8.61 o
 -10   2  16        0.51       -2.88      9.80 o
  -9   2  16        0.63       -3.22      9.28 o
  -8   2  16        1.20       -0.63     10.08 o
  -7   2  16       84.05       96.91      9.83 o
  -6   2  16       19.40       18.26      4.60 o
  -5   2  16        3.68        3.94      3.55 o
  -4   2  16       31.50       31.26      5.01 o
  -3   2  16      220.94      214.81      7.16 o
  -2   2  16       12.90       12.54      2.82 o
  -1   2  16      454.35      459.95     11.30 o
   0   2  16       81.44       77.07      4.07 o
   1   2  16       42.74       36.06      3.90 o
   2   2  16       84.19       85.83      3.40 o
   3   2  16       46.32       43.69      4.27 o
   4   2  16       20.55       16.55      4.65 o
   5   2  16        8.47       13.36      7.74 o
   6   2  16        1.48       -0.28      7.69 o
   7   2  16       26.34       24.72      9.13 o
   8   2  16       39.82       45.63     10.03 o
 -10   3  16        0.89        3.29     11.18 o
  -9   3  16        0.48        1.51     15.49 o
  -8   3  16       26.85       36.30     12.32 o
  -7   3  16        5.74        4.29     11.51 o
  -6   3  16        3.04        1.70     13.98 o
  -5   3  16        0.44       -4.36     11.12 o
  -4   3  16      177.44      178.65     14.92 o
  -3   3  16        1.29        1.91      7.33 o
  -2   3  16       25.55       24.11      7.34 o
  -1   3  16      148.27      168.31     11.57 o
   0   3  16      340.04      343.38     11.92 o
   1   3  16       87.41       99.07      4.06 o
   2   3  16      187.33      182.89      4.23 o
   3   3  16       34.52       33.24      4.35 o
   4   3  16      124.11      109.46      6.16 o
   5   3  16       14.20       11.08      7.43 o
   6   3  16        2.82        4.21      7.60 o
   7   3  16        0.72       -0.52      8.79 o
  -9   4  16        0.16       -1.74     12.47 o
  -8   4  16       40.06       45.61     15.99 o
  -7   4  16        3.53        4.48     12.05 o
  -6   4  16       87.82      102.42     16.26 o
  -5   4  16       67.38       61.19     12.83 o
  -4   4  16       54.19       51.68     13.40 o
  -3   4  16        6.07        3.98     10.70 o
  -2   4  16        7.96       16.88     11.66 o
  -1   4  16        0.41        2.13      6.42 o
   0   4  16       24.16       24.98      7.92 o
   1   4  16      122.16      124.65      4.56 o
   2   4  16       45.78       38.47      1.68 o
   3   4  16        4.91        5.95      4.61 o
   4   4  16        0.30        0.64      5.13 o
   5   4  16        6.41        6.94      5.24 o
   6   4  16        0.65        8.48      7.54 o
   7   4  16       18.61       25.23      9.42 o
  -9   5  16        6.81        6.84     16.45 o
  -8   5  16        1.42        1.16     15.83 o
  -7   5  16        1.06       -2.20     14.40 o
  -6   5  16       53.38       50.10     16.03 o
  -5   5  16        0.92        2.86     12.13 o
  -4   5  16       10.21        6.10     12.67 o
  -3   5  16      131.45      102.63     13.68 o
  -2   5  16      154.59      148.02     16.19 o
  -1   5  16        1.81       -1.70     10.77 o
   0   5  16        0.08        3.94     11.70 o
   1   5  16        3.22        0.71      3.30 o
   2   5  16       38.29       36.67      6.41 o
   3   5  16       43.61       51.76     10.74 o
   4   5  16        3.63        1.94      7.31 o
   5   5  16        4.97       10.68      7.17 o
   6   5  16        0.47        3.67      7.69 o
   7   5  16       27.93       31.63     14.17 o
  -8   6  16        7.98        6.49     12.78 o
  -7   6  16        0.59        1.97     15.79 o
  -6   6  16       18.76       17.19     15.72 o
  -5   6  16        2.80       -0.73     13.17 o
  -4   6  16       14.81       22.63     12.74 o
  -3   6  16       23.43       39.01     14.68 o
  -2   6  16       42.87       50.79     12.44 o
  -1   6  16       41.34       30.83      6.74 o
   0   6  16       16.55       20.12     12.36 o
   1   6  16       11.59       12.98     12.17 o
   2   6  16        5.48       10.97     11.28 o
   3   6  16       35.64       50.09     12.17 o
   4   6  16       27.57       27.34     10.54 o
   5   6  16        0.27        1.30      7.46 o
   6   6  16        8.21        8.46     12.98 o
  -8   7  16        2.50        0.81     16.76 o
  -7   7  16        0.52       -0.04     12.86 o
  -6   7  16        0.51       -2.66     12.24 o
  -5   7  16        5.52        5.21     15.45 o
  -4   7  16        0.35        3.59     15.52 o
  -3   7  16       28.80       31.01     12.09 o
  -2   7  16        5.25        0.35     13.17 o
  -1   7  16        1.55       -3.51     12.20 o
   0   7  16      179.16      176.16     16.39 o
   1   7  16        1.27       -2.47     11.35 o
   2   7  16       26.12       34.10     13.36 o
   3   7  16       13.42       17.11     11.82 o
   4   7  16        2.31       -1.51     11.12 o
   5   7  16        0.62        9.26      8.47 o
  -7   8  16       10.70       23.71     17.61 o
  -6   8  16        1.97       15.56     16.37 o
  -5   8  16        3.10        0.50     13.79 o
  -4   8  16        2.33        0.77     14.40 o
  -3   8  16        8.58        0.89     13.40 o
  -2   8  16        0.05        4.05     12.32 o
  -1   8  16        8.20       16.07     14.83 o
   0   8  16        0.07        3.59     13.71 o
   1   8  16        1.99        6.53     12.90 o
   2   8  16        4.40       10.58     13.67 o
   3   8  16        1.04       -1.54     12.98 o
   4   8  16        2.11        2.63     12.13 o
  -5   9  16        0.38       19.42     13.75 o
  -4   9  16        0.37        2.05     14.33 o
  -3   9  16        2.32        1.85     13.21 o
  -2   9  16        1.47        5.41     14.33 o
  -1   9  16        4.47        6.45     12.82 o
   0   9  16       16.40       26.03     15.25 o
   1   9  16        0.84        5.87     14.10 o
   2   9  16        0.08       -0.70     13.48 o
   3   9  16       17.12       18.89     14.06 o
  -3  10  16       11.42       14.56     14.64 o
  -2  10  16        4.55        7.14     16.03 o
  -1  10  16        6.28        8.84     14.44 o
   0  10  16        0.64        0.73     15.14 o
   1  10  16       11.06        4.83     12.47 o
  -9   0  17       41.28       53.22     17.11 o
  -7   0  17       17.31       26.22     11.82 o
  -5   0  17       16.59       14.14     12.94 o
  -3   0  17      140.35      163.70     14.14 o
  -1   0  17      100.42      129.51     11.13 o
   1   0  17     2566.78     2589.20     21.09 o
   3   0  17      257.34      278.03      6.87 o
   5   0  17       17.56       18.65     10.93 o
   7   0  17        5.28       -1.20     12.71 o
 -10   1  17        2.23       -1.88      9.40 o
  -9   1  17        2.51        0.15     11.04 o
  -8   1  17        5.99        6.89      9.01 o
  -7   1  17        0.51        5.31     10.03 o
  -6   1  17       65.22       73.01      6.63 o
  -5   1  17        8.42        7.95      4.65 o
  -4   1  17      174.51      167.15     11.66 o
  -3   1  17       80.69       99.78      8.92 o
  -2   1  17       24.80       30.56      7.27 o
  -1   1  17        0.63        1.71      4.34 o
   0   1  17      254.68      262.50      6.87 o
   1   1  17      239.96      246.13      5.84 o
   2   1  17        8.35        9.41      3.35 o
   3   1  17        2.18        1.39      1.67 o
   4   1  17        0.31       -0.03      3.63 o
   5   1  17        0.47        1.45      7.80 o
   6   1  17        0.07       -0.13      8.12 o
   7   1  17        1.44        3.28      8.90 o
  -9   2  17        3.89        4.83      9.67 o
  -8   2  17        4.80        0.59      9.71 o
  -7   2  17        1.77        3.88      8.72 o
  -6   2  17        2.48        3.14      8.70 o
  -5   2  17       55.76       51.50      4.16 o
  -4   2  17      105.38       96.01      4.42 o
  -3   2  17       48.61       44.65      5.53 o
  -2   2  17       22.51       17.54      3.07 o
  -1   2  17        1.65        3.78      3.54 o
   0   2  17      129.70      130.90      5.26 o
   1   2  17      201.43      193.56      5.48 o
   2   2  17       44.58       51.08      3.12 o
   3   2  17      181.18      191.37      5.58 o
   4   2  17        5.97       10.07      4.54 o
   5   2  17        1.48        4.63      7.42 o
   6   2  17        9.39        7.19      8.31 o
   7   2  17        5.79       11.96      9.07 o
  -9   3  17        1.91        5.24      9.74 o
  -8   3  17        4.42        4.24      9.41 o
  -7   3  17        5.16        0.89     12.90 o
  -6   3  17        3.98       13.17     13.28 o
  -5   3  17       93.25      104.62     10.01 o
  -4   3  17        5.73        5.24      7.77 o
  -3   3  17        0.03        0.10      7.19 o
  -2   3  17       13.56        6.37      7.00 o
  -1   3  17        0.00       -3.41      6.36 o
   0   3  17      186.79      188.31      4.48 o
   1   3  17        0.82        2.66      3.16 o
   2   3  17        4.00        2.76      1.49 o
   3   3  17       42.43       47.71      4.63 o
   4   3  17       73.76       63.24      5.55 o
   5   3  17       26.36       18.75      7.37 o
   6   3  17        2.17        3.75      7.99 o
   7   3  17        1.65        0.62      8.86 o
  -9   4  17        5.06       13.83     14.13 o
  -8   4  17        0.01        2.39     15.52 o
  -7   4  17        2.71        6.56     12.90 o
  -6   4  17       11.27        7.72     14.75 o
  -5   4  17       27.27       25.72     11.86 o
  -4   4  17       11.14       12.47     12.40 o
  -3   4  17      343.99      346.39     18.41 o
  -2   4  17       40.08       40.08      7.79 o
  -1   4  17      166.64      163.81      9.37 o
   0   4  17      130.21      147.90      7.63 o
   1   4  17        4.20        5.48      3.28 o
   2   4  17       69.66       66.33      5.78 o
   3   4  17       81.40       75.13      5.73 o
   4   4  17       19.26       18.54      5.17 o
   5   4  17       62.75       61.26      6.11 o
   6   4  17        9.75        9.57      8.14 o
  -8   5  17        0.73       -2.01     14.17 o
  -7   5  17        3.26        6.41     15.79 o
  -6   5  17        9.07        9.35     14.95 o
  -5   5  17        7.20        8.03     12.63 o
  -4   5  17       20.91       12.24     11.66 o
  -3   5  17       37.60       38.97     14.25 o
  -2   5  17        0.36        2.36     12.74 o
  -1   5  17       70.78       85.49     14.52 o
   0   5  17        1.21        0.90      5.92 o
   1   5  17        0.64       -1.95      4.64 o
   2   5  17        2.22        2.66     10.20 o
   3   5  17        0.04        9.69      9.69 o
   4   5  17       32.11       29.68      7.65 o
   5   5  17       13.00        8.25      6.88 o
   6   5  17        2.87       -1.04     12.74 o
  -8   6  17        0.30        7.99     16.53 o
  -7   6  17        0.11       -0.97     13.75 o
  -6   6  17        8.88       17.69     12.67 o
  -5   6  17        5.09        1.04     15.76 o
  -4   6  17        0.91        6.22     14.87 o
  -3   6  17       11.20       22.82     13.32 o
  -2   6  17        0.63        0.27     14.02 o
  -1   6  17        2.44        0.97     13.71 o
   0   6  17        0.79        1.27     11.74 o
   1   6  17      142.75      136.66     14.65 o
   2   6  17        2.32        0.23     11.66 o
   3   6  17        4.35        1.35     10.47 o
   4   6  17        1.44        6.48      8.20 o
   5   6  17        1.65       -0.49      7.66 o
  -7   7  17        1.28       -4.09     16.22 o
  -6   7  17        1.47        1.00     16.10 o
  -5   7  17       37.16       29.66     13.44 o
  -4   7  17        9.58        7.49     12.78 o
  -3   7  17        1.94       15.33     14.91 o
  -2   7  17        1.79        4.48     14.75 o
  -1   7  17        7.41        5.52     12.90 o
   0   7  17       17.68       24.52     13.98 o
   1   7  17        6.19        4.75     12.55 o
   2   7  17       30.56       37.31     13.79 o
   3   7  17        0.76        3.32     11.35 o
   4   7  17        2.61        8.42     10.70 o
  -6   8  17        3.60        1.78     15.14 o
  -5   8  17        0.19       -2.47     14.79 o
  -4   8  17        0.05        1.43     12.78 o
  -3   8  17        5.79        6.18     15.52 o
  -2   8  17       34.70       39.86     15.72 o
  -1   8  17        0.07       -6.56     13.67 o
   0   8  17        0.32       -0.85     14.25 o
   1   8  17        0.12        8.15     12.05 o
   2   8  17        3.82        2.51     13.67 o
   3   8  17        4.75        6.53     12.71 o
  -4   9  17        1.46        0.58     14.02 o
  -3   9  17        0.10       -5.37     15.64 o
  -2   9  17        3.63        2.93     12.67 o
  -1   9  17       12.97       17.49     12.63 o
   0   9  17        8.35       10.77     14.91 o
   1   9  17        0.01        2.70     14.06 o
   2   9  17        7.98        9.77     13.36 o
  -8   0  18        3.18        1.47     12.78 o
  -6   0  18        0.08        0.50     12.82 o
  -4   0  18       32.41       44.88     11.59 o
  -2   0  18       87.16      109.80     12.09 o
   0   0  18       10.96        9.72      6.06 o
   2   0  18        6.08        1.27      4.89 o
   4   0  18        3.06        6.14     10.39 o
   6   0  18      132.97      139.87     15.69 o
  -9   1  18        9.29       12.11      9.39 o
  -8   1  18        6.09        8.34      9.38 o
  -7   1  18        5.89        6.25      9.35 o
  -6   1  18        4.52        2.87      8.88 o
  -5   1  18       49.43       43.78      9.67 o
  -4   1  18       52.78       52.39      4.92 o
  -3   1  18       16.94       12.30      7.56 o
  -2   1  18      221.75      228.89     10.14 o
  -1   1  18        5.13        5.84      4.55 o
   0   1  18      178.28      171.62      6.39 o
   1   1  18        0.64        0.98      3.76 o
   2   1  18      121.04      109.78      4.36 o
   3   1  18        0.01        1.30      4.18 o
   4   1  18        1.78        1.25      6.93 o
   5   1  18       33.22       33.06      8.70 o
   6   1  18        0.01       -0.93      8.78 o
  -9   2  18        0.32       -1.67     10.80 o
  -8   2  18        0.74       -0.37      9.05 o
  -7   2  18       69.87       77.32     10.14 o
  -6   2  18        0.00       -0.61      9.32 o
  -5   2  18       49.89       47.07      9.71 o
  -4   2  18        2.54        2.40      8.68 o
  -3   2  18       12.58        8.94      1.86 o
  -2   2  18        6.38        8.65      2.96 o
  -1   2  18      529.76      560.13     14.07 o
   0   2  18       11.07       12.48      4.13 o
   1   2  18      476.23      502.41      7.95 o
   2   2  18        4.92        7.86      2.85 o
   3   2  18        6.03       13.06      4.84 o
   4   2  18       51.03       63.07      5.32 o
   5   2  18        4.97        6.61      7.44 o
   6   2  18        1.03        1.85      8.33 o
  -9   3  18        8.11        6.30     10.87 o
  -8   3  18       12.37       11.17     10.18 o
  -7   3  18        0.33        1.93      9.21 o
  -6   3  18       25.63        7.29      8.58 o
  -5   3  18       35.06       36.27      9.14 o
  -4   3  18      168.21      175.87     11.38 o
  -3   3  18        0.00       -2.38      7.81 o
  -2   3  18      154.59      157.16      9.43 o
  -1   3  18        3.93        4.62      6.70 o
   0   3  18       97.99      105.31      4.19 o
   1   3  18       29.60       29.19      3.53 o
   2   3  18       16.46       10.70      5.20 o
   3   3  18        2.31        5.12      4.76 o
   4   3  18        1.26        2.21      4.82 o
   5   3  18        3.63        2.41      7.03 o
   6   3  18        7.16        6.14      8.20 o
  -8   4  18       10.72       17.30     16.30 o
  -7   4  18        0.98       -0.50     13.17 o
  -6   4  18        4.61        5.48     14.44 o
  -5   4  18        6.36        1.12     12.13 o
  -4   4  18       11.37       14.87     12.78 o
  -3   4  18        1.25        0.79      7.71 o
  -2   4  18        7.43        5.04      7.68 o
  -1   4  18       23.29       22.49      6.72 o
   0   4  18       30.66       32.15      6.34 o
   1   4  18      130.25      146.65      6.47 o
   2   4  18       66.79       65.06      5.80 o
   3   4  18        0.10        3.50      4.84 o
   4   4  18        0.19        0.20      5.20 o
   5   4  18        1.71        0.35      7.53 o
   6   4  18        0.46        1.30      8.14 o
  -8   5  18        2.76        6.95     12.98 o
  -7   5  18       16.49       16.72     16.03 o
  -6   5  18       33.79       21.67     15.53 o
  -5   5  18        3.60        5.45     14.37 o
  -4   5  18        5.92       10.89     13.71 o
  -3   5  18        0.07        1.24     14.29 o
  -2   5  18      232.00      189.31     16.28 o
  -1   5  18       27.18       27.17      6.79 o
   0   5  18       36.01       31.82      6.60 o
   1   5  18        0.15       -0.23     11.16 o
   2   5  18       59.83       48.17     11.55 o
   3   5  18        4.33       10.97      9.77 o
   4   5  18       21.96       23.55      7.41 o
   5   5  18       13.05        6.33     11.89 o
  -7   6  18        2.14        1.00     14.79 o
  -6   6  18        6.73        9.54     15.22 o
  -5   6  18       29.84       28.35     14.79 o
  -4   6  18        1.94        4.05     13.86 o
  -3   6  18        0.24        6.64     12.90 o
  -2   6  18        2.64        5.83     12.09 o
  -1   6  18       18.49       25.53     12.55 o
   0   6  18       59.83       65.96     10.55 o
   1   6  18       56.63       54.12     12.98 o
   2   6  18        6.91        8.61     11.70 o
   3   6  18        2.16        0.85     10.27 o
   4   6  18        0.02        1.69      7.97 o
   5   6  18        3.46        4.87     14.25 o
  -6   7  18        0.83       -4.98     13.67 o
  -5   7  18        0.71        8.15     16.53 o
  -4   7  18        3.24       -2.74     15.41 o
  -3   7  18        2.55        2.12     12.16 o
  -2   7  18        7.46       11.93     12.59 o
  -1   7  18       22.96       42.14     14.87 o
   0   7  18        1.36       -2.20     12.86 o
   1   7  18       26.87       41.60     14.41 o
   2   7  18        1.02        4.13     12.51 o
   3   7  18       14.20       19.62     12.44 o
   4   7  18        0.05        3.30      8.30 o
  -5   8  18       15.38       26.96     16.72 o
  -4   8  18        0.22        8.07     16.10 o
  -3   8  18        4.27        0.97     13.86 o
  -2   8  18        4.05        8.26     14.91 o
  -1   8  18        1.43       -2.86     12.20 o
   0   8  18        2.31        0.46     12.67 o
   1   8  18       23.30       20.82     12.71 o
   2   8  18        1.77        0.85     12.78 o
  -3   9  18        8.13        8.61     16.41 o
  -2   9  18        6.03        6.64     14.98 o
  -1   9  18        0.09        8.15     14.91 o
   0   9  18       19.00       31.86     14.29 o
  -9   0  19       34.07       60.29     17.84 o
  -7   0  19       22.94       24.37     14.64 o
  -5   0  19      104.10       98.79     14.87 o
  -3   0  19       15.95       19.58     11.86 o
  -1   0  19      513.27      518.16     17.65 o
   1   0  19      202.49      194.44      7.98 o
   3   0  19       76.28       67.91     10.78 o
   5   0  19        0.01       -0.08     11.28 o
  -9   1  19        1.66        2.12     11.23 o
  -8   1  19        2.57       -0.74      9.81 o
  -7   1  19        0.25        0.40      9.30 o
  -6   1  19       23.70       18.30      8.63 o
  -5   1  19        2.20        6.65      8.76 o
  -4   1  19       14.18       16.53      8.15 o
  -3   1  19       49.87       61.83      8.88 o
  -2   1  19      299.68      317.17     14.06 o
  -1   1  19      294.87      299.75      7.44 o
   0   1  19        0.39        2.85      4.37 o
   1   1  19       11.61        8.23      3.81 o
   2   1  19       12.25       15.61      3.40 o
   3   1  19        1.19        0.40      6.30 o
   4   1  19       22.02       22.58      7.45 o
   5   1  19       15.99        9.29      7.94 o
   6   1  19       23.18       30.37      9.01 o
  -8   2  19       16.44       17.21      9.46 o
  -7   2  19       32.36       37.18      9.27 o
  -6   2  19        0.03       -0.23      9.21 o
  -5   2  19       36.44       51.19     10.16 o
  -4   2  19        9.29        9.79      8.19 o
  -3   2  19      152.22      132.94      9.93 o
  -2   2  19       35.62       36.39      4.71 o
  -1   2  19       76.37       81.90      4.63 o
   0   2  19        0.19        1.43      3.96 o
   1   2  19       13.28       17.45      4.12 o
   2   2  19        8.11        9.55      4.76 o
   3   2  19       28.09       30.88      4.96 o
   4   2  19       78.90       86.22      8.37 o
   5   2  19       22.93       28.03      8.11 o
   6   2  19       19.01       19.84      8.47 o
  -8   3  19       17.19       24.55     13.98 o
  -7   3  19        2.22       -1.12      9.77 o
  -6   3  19        2.64        7.12      9.63 o
  -5   3  19       13.49       18.14      9.80 o
  -4   3  19        6.01       -0.68      8.92 o
  -3   3  19       11.86       18.20      8.46 o
  -2   3  19       79.94       81.05      8.63 o
  -1   3  19       20.26       21.17      6.62 o
   0   3  19       24.49       21.11      3.16 o
   1   3  19       25.17       25.46      3.78 o
   2   3  19       45.59       49.70      5.26 o
   3   3  19        4.12        2.95      4.77 o
   4   3  19        2.14        0.10      6.47 o
   5   3  19       22.79       23.85      7.60 o
  -8   4  19        4.98        4.67     10.46 o
  -7   4  19        0.97        4.19      9.56 o
  -6   4  19       27.81       25.21      9.73 o
  -5   4  19        4.02       -0.09      9.21 o
  -4   4  19       24.75       29.28     12.59 o
  -3   4  19        0.35        0.10      7.66 o
  -2   4  19        0.61       -1.02      7.36 o
  -1   4  19        0.02       -1.30      6.23 o
   0   4  19        0.15       -1.43      5.67 o
   1   4  19       89.49      105.04     12.59 o
   2   4  19       15.05       16.41      9.85 o
   3   4  19       11.34       11.97      7.18 o
   4   4  19        0.88        8.03     12.28 o
   5   4  19       13.08        1.31     13.94 o
  -7   5  19        0.89        4.67     15.56 o
  -6   5  19        4.26        2.93     14.48 o
  -5   5  19        0.50       -1.43     14.87 o
  -4   5  19        2.19        5.68     14.29 o
  -3   5  19       32.45       38.88      8.92 o
  -2   5  19        0.03       -0.76      7.29 o
  -1   5  19       10.96       18.18      6.95 o
   0   5  19        4.38        3.80      5.76 o
   1   5  19        0.40       -6.68     11.04 o
   2   5  19        0.01       -2.74     10.00 o
   3   5  19       42.53       37.50     10.31 o
   4   5  19       30.78       32.27      7.83 o
  -6   6  19        0.30       -0.85     16.18 o
  -5   6  19       13.67       15.25     13.01 o
  -4   6  19        0.02        0.31     12.47 o
  -3   6  19       50.74       51.56     16.26 o
  -2   6  19        7.51       10.50     13.25 o
  -1   6  19        5.49       -0.28      6.58 o
   0   6  19        1.68        0.46     12.13 o
   1   6  19        0.74        0.66     12.16 o
   2   6  19       44.85       52.84     12.28 o
   3   6  19       10.94       15.52     10.47 o
   4   6  19        0.51        1.54      7.68 o
  -5   7  19        4.11       13.01     14.60 o
  -4   7  19       13.27       15.99     13.71 o
  -3   7  19       13.30       25.30     15.72 o
  -2   7  19        0.00       -0.54     14.67 o
  -1   7  19        1.57        4.17     12.51 o
   0   7  19        1.25       -1.39     13.71 o
   1   7  19       25.12       29.43     13.36 o
   2   7  19        3.68        6.49     12.01 o
   3   7  19        0.72       -0.23     11.08 o
  -4   8  19        0.52        3.48     13.01 o
  -3   8  19        0.00       -8.42     16.10 o
  -2   8  19        0.50        0.27     13.86 o
  -1   8  19        8.03        3.32     14.83 o
   0   8  19        0.80       -4.13     13.52 o
   1   8  19        5.20        6.64     14.29 o
  -8   0  20        0.77       -0.08     15.41 o
  -6   0  20       39.17       44.88     14.79 o
  -4   0  20        0.00        4.09     11.51 o
  -2   0  20        5.45        9.23     10.43 o
   0   0  20        1.22        0.13      5.67 o
   2   0  20        1.87        2.86      8.61 o
   4   0  20       65.84       78.80     12.17 o
  -8   1  20        5.97       12.18     11.11 o
  -7   1  20       23.52       22.60      9.77 o
  -6   1  20       38.03       34.39      9.38 o
  -5   1  20        0.10       -2.08      8.40 o
  -4   1  20        7.68        6.97      8.75 o
  -3   1  20       10.55       16.52      8.32 o
  -2   1  20       18.74       20.90      4.68 o
  -1   1  20       57.68       60.27      5.14 o
   0   1  20        0.85        0.74      4.33 o
   1   1  20       38.56       38.70      4.15 o
   2   1  20        0.12       -1.72      4.45 o
   3   1  20        6.37        6.53      6.52 o
   4   1  20        3.22        5.68      7.21 o
   5   1  20        7.18        6.01      7.80 o
  -8   2  20       23.14       26.49     11.11 o
  -7   2  20        0.89        0.13      9.56 o
  -6   2  20       10.89       14.17      8.96 o
  -5   2  20       27.54       32.69      9.94 o
  -4   2  20       14.00       21.17      9.22 o
  -3   2  20        0.28        3.44      8.04 o
  -2   2  20        0.12        2.40      7.31 o
  -1   2  20       85.70       80.34      7.92 o
   0   2  20       10.05        6.56      3.95 o
   1   2  20       12.78       11.11      3.71 o
   2   2  20        0.49        3.00      4.50 o
   3   2  20       15.39       13.63      6.60 o
   4   2  20       13.15       13.66      7.49 o
   5   2  20        0.53        1.77      7.77 o
  -7   3  20        0.01        1.35      9.87 o
  -6   3  20       24.71       16.57      9.58 o
  -5   3  20        8.20        4.96      8.54 o
  -4   3  20      179.80      167.87     11.01 o
  -3   3  20       19.38       29.00      8.49 o
  -2   3  20       11.99       12.09      7.71 o
  -1   3  20       13.69        9.46      6.56 o
   0   3  20       12.37       16.57      5.90 o
   1   3  20        6.97        4.33      9.42 o
   2   3  20        4.28        1.69      6.88 o
   3   3  20        2.06        0.23     12.55 o
   4   3  20        4.20        5.79     13.13 o
   5   3  20        8.17       11.70     12.71 o
  -7   4  20        1.22       -0.65      9.11 o
  -6   4  20        0.38        1.04      8.98 o
  -5   4  20        2.22        5.54      9.13 o
  -4   4  20       14.52       14.70      9.36 o
  -3   4  20       74.92       95.51      9.57 o
  -2   4  20       30.69       27.56      7.91 o
  -1   4  20       19.81       20.37      6.83 o
   0   4  20       11.90       13.64      5.89 o
   1   4  20        2.84        0.62      9.89 o
   2   4  20       22.86       20.24      9.77 o
   3   4  20       12.91       13.29      7.15 o
   4   4  20        4.75        7.18     12.16 o
  -6   5  20        5.61       -2.24     14.95 o
  -5   5  20        3.44        5.53      9.99 o
  -4   5  20       14.53        8.16      9.25 o
  -3   5  20        1.35        3.80      8.14 o
  -2   5  20        1.40        6.29      7.64 o
  -1   5  20       31.27       29.81      7.33 o
   0   5  20        1.27        0.42     12.20 o
   1   5  20       13.53       14.21     11.28 o
   2   5  20       25.28       23.44     10.54 o
   3   5  20       14.92       25.25      8.33 o
  -5   6  20        0.05       -2.24     14.48 o
  -4   6  20        4.10        7.72     14.40 o
  -3   6  20        0.44       -0.12     14.75 o
  -2   6  20        7.64        0.99      7.37 o
  -1   6  20       25.40       27.00     14.75 o
   0   6  20        4.31        3.01     12.78 o
   1   6  20       15.44       21.28     12.32 o
   2   6  20        3.04       -1.00     11.08 o
   3   6  20       27.60       36.65     11.32 o
  -4   7  20       11.04       10.16     14.75 o
  -3   7  20        0.25        1.16     14.06 o
  -2   7  20        1.23        2.59     13.40 o
  -1   7  20        0.37        3.28     13.71 o
   0   7  20        8.93       18.23     13.48 o
   1   7  20        0.18       -1.39     13.48 o
  -7   0  21       71.49       83.05     15.26 o
  -5   0  21       25.09       39.70     13.71 o
  -3   0  21       12.53        6.14     11.28 o
  -1   0  21        7.86        3.40      5.62 o
   1   0  21       53.33       47.58      6.02 o
   3   0  21       28.13       27.31     10.04 o
  -7   1  21        0.04        1.19      8.86 o
  -6   1  21        9.88        7.20      9.48 o
  -5   1  21       22.50       21.07      9.31 o
  -4   1  21        1.88        6.48      9.18 o
  -3   1  21       33.02       32.07      8.53 o
  -2   1  21       18.17       13.51      7.43 o
  -1   1  21        1.67        2.76      6.55 o
   0   1  21       47.43       46.14      4.45 o
   1   1  21       25.57       20.72      4.71 o
   2   1  21        9.48       12.63      6.17 o
   3   1  21       10.20       10.12      6.73 o
   4   1  21       19.93       19.45      7.62 o
  -7   2  21        0.09       -3.82      9.08 o
  -6   2  21        1.48       -1.28      9.15 o
  -5   2  21        7.25        5.90      8.77 o
  -4   2  21        1.55       -1.09      8.40 o
  -3   2  21       22.49       18.31      8.20 o
  -2   2  21        0.05        0.79      7.35 o
  -1   2  21       56.36       68.34      7.71 o
   0   2  21        4.70        6.25      5.95 o
   1   2  21        4.24        4.71      6.47 o
   2   2  21        9.44       14.44     10.50 o
   3   2  21        8.27        9.35     11.28 o
   4   2  21        0.55       10.23     12.59 o
  -7   3  21        2.27        4.14      9.89 o
  -6   3  21        1.56        1.00      9.13 o
  -5   3  21        2.96        2.86      9.70 o
  -4   3  21        7.93        4.34      9.05 o
  -3   3  21       20.27       14.74      8.24 o
  -2   3  21        1.13        4.77      7.43 o
  -1   3  21       41.52       46.80      8.92 o
   0   3  21       97.14       98.28     12.44 o
   1   3  21        4.15        1.12      9.42 o
   2   3  21        2.40        5.34      6.85 o
   3   3  21       52.58       59.95     13.87 o
   4   3  21       12.91       14.83     13.75 o
  -6   4  21        7.28       11.77      9.65 o
  -5   4  21       42.47       39.28     10.40 o
  -4   4  21        0.33       -0.07      9.23 o
  -3   4  21       27.36       25.86      8.72 o
  -2   4  21        2.35        0.50      7.31 o
  -1   4  21        5.26        7.38      6.86 o
   0   4  21        1.53        6.26     11.70 o
   1   4  21        8.17        3.09      9.89 o
   2   4  21        7.67       14.06      7.83 o
   3   4  21        4.75       13.09     14.02 o
  -5   5  21        0.62        9.02      9.47 o
  -4   5  21       11.83       16.13      9.22 o
  -3   5  21       14.98       11.76      8.47 o
  -2   5  21       15.11       17.66      7.53 o
  -1   5  21       74.44       98.43     15.41 o
   0   5  21        6.83        4.05     12.36 o
   1   5  21        0.15       -0.27     10.85 o
   2   5  21        0.02        4.13      9.96 o
  -4   6  21        0.87       -0.13      9.01 o
  -3   6  21        3.50        6.71      8.26 o
  -2   6  21        0.33        1.66     14.64 o
  -1   6  21       24.23       34.10     13.98 o
   0   6  21        0.94        9.62     13.59 o
   1   6  21        1.29        1.70     12.13 o
  -6   0  22       17.38       18.58     12.71 o
  -4   0  22       25.12       31.86     12.71 o
  -2   0  22       11.46        9.93     10.27 o
   0   0  22        5.20        8.02      5.57 o
   2   0  22        2.90        5.25      9.04 o
  -6   1  22       26.36       24.93      9.45 o
  -5   1  22        4.95        9.21      9.13 o
  -4   1  22        0.48        1.54      8.82 o
  -3   1  22        0.10        0.25      8.09 o
  -2   1  22       18.67       18.09      7.34 o
  -1   1  22        3.65        0.98      6.50 o
   0   1  22        3.76        6.18      6.05 o
   1   1  22        0.01        2.24      8.73 o
   2   1  22        7.82        5.21      9.42 o
   3   1  22        4.30        8.46     10.50 o
  -6   2  22        7.65        6.45      9.93 o
  -5   2  22        0.05        0.56      9.26 o
  -4   2  22       17.00       19.08      9.38 o
  -3   2  22        0.28        3.46      8.16 o
  -2   2  22        0.27        1.11      7.31 o
  -1   2  22       24.46       24.38      6.97 o
   0   2  22        2.49        7.49      9.11 o
   1   2  22        7.12        1.69      6.45 o
   2   2  22       26.57       25.10     11.01 o
   3   2  22        1.05        1.89     11.59 o
  -6   3  22        0.02       -3.07     10.33 o
  -5   3  22        2.11        0.14      9.17 o
  -4   3  22       14.77       19.93      8.99 o
  -3   3  22      133.61      134.10     10.59 o
  -2   3  22       17.42       14.97      7.61 o
  -1   3  22       30.54       37.58     12.01 o
   0   3  22       20.16       36.57     11.20 o
   1   3  22        1.32        5.14      7.06 o
   2   3  22       39.01       41.25     13.02 o
  -5   4  22        0.80       -2.56      9.55 o
  -4   4  22        1.61        3.21      8.55 o
  -3   4  22        1.65        1.17      8.15 o
  -2   4  22        0.01        0.87      7.20 o
  -1   4  22        6.39       12.32     12.59 o
   0   4  22        3.51        5.10     11.12 o
   1   4  22       15.37       14.60     10.08 o
   2   4  22       18.43       16.18     12.55 o
  -4   5  22        0.00       -1.33      8.58 o
  -3   5  22        4.42       -3.23      8.07 o
  -2   5  22        0.17        1.24     13.44 o
  -1   5  22        0.55        3.13     12.74 o
   0   5  22        0.36       -1.51     12.28 o
   1   5  22       28.83       38.51     12.09 o
  -5   0  23        5.90        9.81     13.48 o
  -3   0  23        0.03        1.66     11.39 o
  -1   0  23        0.44        4.67      9.15 o
  -5   1  23        0.04       -2.61      9.39 o
  -4   1  23        4.30        6.78      8.97 o
  -3   1  23        0.71       -0.31      8.05 o
  -2   1  23        3.51        0.24      7.31 o
  -1   1  23        2.69        1.52      6.48 o
   2   1  23        3.02        0.81      9.23 o
  -5   2  23        0.49        2.41      9.67 o
  -4   2  23        0.01        0.05      8.89 o
  -3   2  23        4.59        7.06      8.06 o
  -2   2  23       12.10       15.35      7.41 o
  -1   2  23        0.65        1.70     10.58 o
   0   2  23        2.24        0.74      6.69 o
   1   2  23        8.99        8.92      9.96 o
  -4   3  23       24.79       30.03      9.66 o
  -3   3  23        2.29        4.63      7.94 o
  -2   3  23        2.68        9.27     12.36 o
  -1   3  23        4.25        2.63     11.08 o
   0   3  23        0.48       -1.04     10.47 o
   1   3  23        1.40       -5.33     11.04 o
  -3   4  23       11.68       16.66      8.34 o
  -2   4  23        0.69       17.57     14.25 o
  -1   4  23        0.24        0.46     11.86 o
  -2   0  24       17.64       22.48     11.01 o
  -3   1  24        0.36       -0.17      8.02 o
  -2   1  24       13.28        7.31      7.24 o
 
